# Supplementary material for: Digital gene expression analysis of two life cycle stages of the human-infective parasite, Trypanosoma brucei gambiense reveals differentially expressed clusters of co-regulated genes
Source: BMC Genomics. 2010 Feb 22;11:124. doi: 10.1186/1471-2164-11-124 (PMC2837033; doi:10.1186/1471-2164-11-124)
Supplement: Additional file 2 — Tag abundance. Normalised tag counts for those tags that aligned to single copy genes. Normalised tag counts were calculated by dividing tag counts for each gene with the total number of tags generated for each library and are presented per 100000 transcripts. [file 1471-2164-11-124-S2.XLS]

## Sheet: Sheet1
Gene Accession ID	Protein ID	BSFA	BSFC	BSFD	PCFA	PCFB	PCFC
Tb04.24M18.150	hypothetical protein, conserved	0.445953	0.164096	1.3976	0.459117	0.550208	0.000103485
Tb04.3I12.100	hypothetical protein	0.527035	1.31277	0.0537537	0.494433	0.641909	0.206971
Tb05.28F8.200	hypothetical protein	5.27035	1.64096	4.40781	18.6472	14.0303	4.65685
Tb05.30F7.410	hypothetical protein	4.05412e-05	8.20481e-05	5.37537e-05	0.0353167	4.58507e-05	0.000103485
Tb05.5K5.20	hypothetical protein, conserved	0.121624	0.246144	0.913813	3.53167e-05	0.0917013	0.000103485
Tb05.5K5.250	hypothetical protein	0.364871	0.0820481	5.37537e-05	0.0706333	4.58507e-05	0.000103485
Tb05.5K5.260	variant surface glycoprotein (VSG), putative	4.05412e-05	8.20481e-05	0.0537537	3.53167e-05	4.58507e-05	0.000103485
Tb05.5K5.270	expression site-associated gene (ESAG, pseudogene), putative	0.162165	0.0820481	5.37537e-05	3.53167e-05	4.58507e-05	0.000103485
Tb05.5K5.330	variant surface glycoprotein (VSG, pseudogene), putative	0.0810824	8.20481e-05	5.37537e-05	3.53167e-05	4.58507e-05	0.000103485
Tb05.5K5.530	variant surface glycoprotein (VSG), putative	4.05412e-05	8.20481e-05	0.0537537	3.53167e-05	4.58507e-05	0.000103485
Tb06.3A7.270	hypothetical protein, conserved	4.62169	3.44602	9.24564	3.07255	2.79689	0.413942
Tb06.3A7.960	hypothetical protein	33.0005	15.425	163.358	6.32168	6.6942	5.89867
Tb07.11L3.100	hypothetical protein, conserved	2.95951	2.87168	2.58018	1.20077	2.33838	0.413942
Tb07.11L3.90	hypothetical protein	0.405412	0.902529	5.37537e-05	0.10595	0.458507	0.103485
Tb07.30D13.130	hypothetical protein, conserved (pseudogene)	0.770282	1.06663	0.107507	0.10595	0.320955	0.103485
Tb08.27P2.240	variant surface glycoprotein (VSG), putative	1.94598	1.14867	0.806306	3.53167e-05	4.58507e-05	0.000103485
Tb08.27P2.530	variant surface glycoprotein (VSG, pseudogene), putative	4.05412e-05	0.0820481	5.37537e-05	3.53167e-05	4.58507e-05	0.000103485
Tb08.27P2.580	variant surface glycoprotein (VSG, pseudogene), putative	4.05412e-05	8.20481e-05	0.645045	3.53167e-05	4.58507e-05	0.000103485
Tb09.142.0180	variant surface glycoprotein (VSG, pseudogene), putative	4.05412e-05	8.20481e-05	0.376276	3.53167e-05	4.58507e-05	0.000103485
Tb09.142.0240	variant surface glycoprotein (VSG), putative	0.0405412	8.20481e-05	5.37537e-05	3.53167e-05	4.58507e-05	0.000103485
Tb09.142.0320	hypothetical protein	1.3784	0.410241	0.0537537	0.141267	0.0917013	0.000103485
Tb09.142.0330	expression site-associated gene (ESAG, pseudogene), putative	0.0810824	8.20481e-05	0.322522	3.53167e-05	4.58507e-05	0.000103485
Tb09.142.0350	hypothetical protein	5.75685	2.2153	0.268769	2.119	2.88859	0.620913
Tb09.142.0360	hypothetical protein, conserved	4.05412e-05	8.20481e-05	5.37537e-05	3.53167e-05	0.0458507	0.000103485
Tb09.142.0420	hypothetical protein, conserved	3.04059	1.14867	0.0537537	0.388483	0.366805	0.103485
Tb09.142.0430	hypothetical protein	14.4732	14.9328	2.47267	10.2418	16.277	5.17427
Tb09.142.0440	hypothetical protein, conserved	0.891906	0.738433	0.43003	0.4238	0.275104	0.000103485
Tb09.142.0450	UDP-Gal or UDP-GlcNAc-dependent glycosyltransferase, putative	0.0405412	0.0820481	5.37537e-05	3.53167e-05	4.58507e-05	0.000103485
Tb09.160.0050	hypothetical protein, unlikely	0.324329	8.20481e-05	5.37537e-05	3.53167e-05	4.58507e-05	0.000103485
Tb09.160.0110	variant surface glycoprotein (VSG), putative	0.851365	0.410241	5.37537e-05	3.53167e-05	4.58507e-05	0.000103485
Tb09.160.0220	variant surface glycoprotein (VSG, pseudogene), putative	0.283788	0.0820481	5.37537e-05	3.53167e-05	4.58507e-05	0.000103485
Tb09.160.0280	variant surface glycoprotein (VSG, atypical), putative	0.527035	1.96915	0.537537	3.53167e-05	4.58507e-05	0.103485
Tb09.160.0290	hypothetical protein, unlikely	0.608118	0.328192	5.37537e-05	0.10595	0.0917013	0.000103485
Tb09.160.0310	hypothetical protein, unlikely	0.364871	0.492289	5.37537e-05	3.53167e-05	0.0458507	0.000103485
Tb09.160.0320	hypothetical protein, unlikely	1.50002	0.410241	0.215015	0.0353167	0.0458507	0.000103485
Tb09.160.0330	hypothetical protein, unlikely	0.121624	0.164096	0.107507	0.0353167	4.58507e-05	0.000103485
Tb09.160.0340	hypothetical protein, conserved	14.23	3.11783	7.25675	5.01497	4.44752	2.38017
Tb09.160.0350	hypothetical protein, conserved	2.47301	4.18445	5.37537e-05	1.44798	2.61349	0.931369
Tb09.160.0360	hypothetical protein, conserved	2.67572	1.80506	3.38649	2.08368	1.37552	0.413942
Tb09.160.0370	hypothetical protein, conserved	6.97308	6.80999	0.645045	8.8998	9.81204	2.48365
Tb09.160.0380	hypothetical protein, conserved	1.62165	1.72301	5.37537e-05	0.918233	1.83403	0.620913
Tb09.160.0390	monooxygenase, putative	6.52713	2.46144	3.11772	3.67293	3.80561	0.931369
Tb09.160.0400	hypothetical protein, conserved	2.27031	0.492289	4.51531	1.76583	1.14627	0.724398
Tb09.160.0410	hypothetical protein, conserved	1.54056	1.39482	0.0537537	0.918233	1.51307	0.413942
Tb09.160.0420	hypothetical protein, unlikely	15.1219	10.0919	4.9991	5.96852	6.28154	3.31154
Tb09.160.0430	hypothetical protein, conserved	25.5815	31.0962	5.42913	16.952	20.8162	7.8649
Tb09.160.0440	hypothetical protein, conserved	0.932447	0.328192	0.0537537	1.44798	0.550208	0.413942
Tb09.160.0450	protein kinase, putative	9.28393	16.7378	1.18258	3.03723	10.0413	1.13834
Tb09.160.0460	hypothetical protein, conserved	5.71631	2.3794	1.98889	1.02418	2.38424	0.620913
Tb09.160.0470	hypothetical protein, conserved	3.36492	2.3794	4.51531	2.08368	3.94316	0.517427
Tb09.160.0480	protein phosphatase 2B, putative	0.324329	1.55891	5.37537e-05	0.247217	0.275104	0.000103485
Tb09.160.0490	hypothetical protein, conserved	11.2704	4.75879	10.6432	4.97965	7.01515	2.58714
Tb09.160.0500	protein kinase, putative	3.89195	1.64096	0.215015	4.80307	4.30996	2.79411
Tb09.160.0510	hypothetical protein, conserved	0.364871	0.164096	0.752552	0.494433	0.183403	0.517427
Tb09.160.0520	hypothetical protein, conserved	0.162165	0.410241	5.37537e-05	0.2119	0.0917013	0.000103485
Tb09.160.0530	phosphatidyltransferase, putative	1.82435	1.88711	1.34384	1.6952	2.38424	0.724398
Tb09.160.0540	hypothetical protein, conserved	1.45948	1.64096	1.34384	0.882916	1.65062	0.206971
Tb09.160.0550	hypothetical protein, conserved	0.567576	0.656385	0.967567	1.41267	0.550208	0.413942
Tb09.160.0560	hypothetical protein, conserved	0.445953	0.492289	5.37537e-05	0.2119	0.68776	0.000103485
Tb09.160.0570	protein kinase, putative	0.891906	0.656385	3.11772	0.353167	0.641909	0.206971
Tb09.160.0580	Mov34/MPN/PAD-1 metallopeptidase, putative	4.41899	1.23072	5.6979	1.2714	1.83403	0.413942
Tb09.160.0590	hypothetical protein, unlikely	12.5678	13.702	10.8583	10.4184	12.7006	3.82896
Tb09.160.0600	hypothetical protein, conserved	1.86489	1.14867	0.698798	0.74165	0.733611	0.206971
Tb09.160.0610	hypothetical protein, conserved	1.33786	1.47687	0.0537537	0.706333	1.60477	0.103485
Tb09.160.0620	peroxisomal membrane protein 4, putative	1.66219	1.88711	2.63393	1.51862	1.60477	0.517427
Tb09.160.0630	hypothetical protein, conserved	0.445953	0.574337	5.37537e-05	0.494433	0.871163	0.103485
Tb09.160.0640	hypothetical protein, unlikely	4.05412e-05	8.20481e-05	5.37537e-05	3.53167e-05	0.0458507	0.000103485
Tb09.160.0650	hypothetical protein, conserved	1.25678	1.80506	0.268769	0.247217	0.825312	0.000103485
Tb09.160.0670	hypothetical protein, conserved	4.90548	5.57927	3.27898	1.20077	1.05457	0.413942
Tb09.160.0680	sec1 family transport protein, putative	4.78386	2.62554	10.1057	2.3309	2.15498	0.827884
Tb09.160.0690	hypothetical protein, conserved	0.162165	0.0820481	5.37537e-05	0.141267	0.366805	0.206971
Tb09.160.0720	hypothetical protein, conserved	2.55409	0.328192	1.34384	0.353167	0.458507	0.103485
Tb09.160.0730	hypothetical protein, conserved	1.45948	2.95373	5.37537e-05	3.46103	3.89731	0.931369
Tb09.160.0740	hypothetical protein, conserved	1.21624	1.31277	5.37537e-05	2.68407	3.57635	1.65577
Tb09.160.0750	hypothetical protein, conserved	2.14868	1.31277	1.18258	0.600383	1.55892	0.413942
Tb09.160.0760	hypothetical protein, conserved	3.68925	5.49722	3.17147	6.21573	5.82304	1.75925
Tb09.160.0770	nitrilase, putative	1.70273	4.67674	1.77387	5.15623	12.4255	3.93245
Tb09.160.0780	syntaxin binding protein 1, putative	0.567576	0.902529	0.86006	0.494433	0.871163	0.103485
Tb09.160.0790	hypothetical protein, conserved	3.60816	4.2665	2.0964	0.74165	1.28382	0.517427
Tb09.160.0800	hypothetical protein, unlikely	1.94598	1.80506	1.55886	0.812283	1.14627	0.724398
Tb09.160.0810	kynureninase, putative	0.608118	0.738433	5.37537e-05	0.2119	0.320955	0.103485
Tb09.160.0830	hypothetical protein, conserved	5.27035	1.80506	1.3976	1.62457	1.69647	0.724398
Tb09.160.0840	membrane protein YIP1, putative	1.74327	4.02036	0.645045	0.600383	2.43009	0.000103485
Tb09.160.0850	hypothetical protein, conserved	4.41899	4.51265	0.107507	3.53167	5.86889	2.79411
Tb09.160.0860	hypothetical protein, conserved	4.74332	3.77421	10.8583	3.67293	3.20955	1.24183
Tb09.160.0890	hypothetical protein, conserved	4.50007	1.14867	1.77387	0.565067	1.28382	0.413942
Tb09.160.0910	hypothetical protein, conserved	7.50012	6.80999	1.07507	4.69712	6.05229	2.1732
Tb09.160.0920	hypothetical protein, conserved	8.14878	7.30228	7.41801	6.18042	5.96059	4.44988
Tb09.160.0930	protein kinase, putative	2.22976	1.88711	2.79519	0.52975	0.275104	0.103485
Tb09.160.0950	hypothetical protein, conserved	6.32442	2.3794	4.83784	3.31977	3.5305	0.620913
Tb09.160.0970	SUMO1/Ulp2, putative	4.66224	0.574337	10.5357	0.247217	0.366805	0.000103485
Tb09.160.0980	hypothetical protein, unlikely	0.648659	0.574337	5.37537e-05	0.31785	0.458507	0.206971
Tb09.160.0990	protein kinase, putative	1.41894	2.0512	1.72012	1.2714	2.75104	1.03485
Tb09.160.1000	hypothetical protein, conserved	1.82435	1.80506	1.55886	0.4238	1.05457	0.206971
Tb09.160.1010	hypothetical protein, conserved	1.54056	0.820481	0.215015	0.6357	1.51307	0.206971
Tb09.160.1020	hypothetical protein, conserved	1.29732	1.55891	5.37537e-05	1.09482	1.23797	0.206971
Tb09.160.1040	hypothetical protein, unlikely	9.04068	7.05614	2.2039	1.65988	2.06328	1.34531
Tb09.160.1050	hypothetical protein, unlikely	5.63522	3.44602	6.71922	2.7547	4.26411	1.4488
Tb09.160.1060	hypothetical protein, conserved	1.70273	1.31277	5.37537e-05	0.882916	1.19212	0.103485
Tb09.160.1070	hypothetical protein, conserved	0.810824	0.820481	5.37537e-05	0.247217	0.641909	0.103485
Tb09.160.1080	hypothetical protein, unlikely	8.91906	16.2455	2.79519	8.6879	7.88632	9.10672
Tb09.160.1090	serine/threonine protein kinase, putative	61.582	13.702	46.927	12.2549	13.1133	6.93353
Tb09.160.1100	hypothetical protein, conserved	6.52713	1.14867	0.86006	6.00383	4.53922	2.38017
Tb09.160.1110	hypothetical protein, conserved	1.98652	1.23072	1.77387	0.494433	0.962864	0.000103485
Tb09.160.1120	hypothetical protein, conserved	1.13515	2.2153	0.591291	0.8476	2.15498	0.103485
Tb09.160.1130	hypothetical protein, unlikely	0.486494	0.738433	0.752552	1.44798	1.83403	0.103485
Tb09.160.1140	electon transport protein SCO1/SCO2, putative	4.05412e-05	8.20481e-05	5.37537e-05	3.53167e-05	0.0458507	0.000103485
Tb09.160.1150	hypothetical protein, unlikely	74.1093	129.308	6.18168	91.7527	104.264	49.7765
Tb09.160.1180	nucleolar protein	0.527035	0.164096	0.86006	0.0353167	4.58507e-05	0.000103485
Tb09.160.1200	mitotubule-associated protein Gb4, putative	4.05412e-05	0.0820481	5.37537e-05	0.282533	0.183403	0.206971
Tb09.160.1210	hypothetical protein, conserved	0.364871	0.574337	5.37537e-05	0.2119	0.0917013	0.000103485
Tb09.160.1220	hypothetical protein, conserved	0.608118	1.47687	0.591291	0.812283	0.68776	0.413942
Tb09.160.1240	hypothetical protein, conserved	1.01353	0.656385	1.02132	0.247217	0.229253	0.103485
Tb09.160.1250	hypothetical protein, conserved	2.55409	1.72301	3.44024	0.918233	1.69647	0.413942
Tb09.160.1260	hypothetical protein, conserved	2.7568	0.902529	44.4543	2.15432	0.779461	0.310456
Tb09.160.1270	hypothetical protein, unlikely	0.283788	0.328192	0.268769	0.2119	0.137552	0.206971
Tb09.160.1280	hypothetical protein, conserved	6.32442	3.77421	1.3976	3.63762	5.54793	2.1732
Tb09.160.1290	hypothetical protein, conserved	4.09466	3.61012	0.913813	0.882916	1.69647	0.931369
Tb09.160.1300	hypothetical protein, unlikely	4.05412e-05	0.164096	5.37537e-05	0.0353167	0.0458507	0.000103485
Tb09.160.1310	hypothetical protein, conserved	2.43247	0.656385	1.61261	0.141267	0.733611	0.000103485
Tb09.160.1320	hypothetical protein, unlikely	2.67572	0.984577	3.65525	2.08368	1.32967	1.24183
Tb09.160.1330	hypothetical protein, conserved	16.5003	2.62554	38.0039	4.69712	6.74005	2.89759
Tb09.160.1350	hypothetical protein, unlikely	0.648659	4.02036	0.322522	1.44798	1.51307	1.03485
Tb09.160.1370	hypothetical protein, conserved	0.891906	0.656385	0.483784	0.282533	1.05457	0.206971
Tb09.160.1380	hypothetical protein, unlikely	0.0810824	0.164096	5.37537e-05	0.10595	0.183403	0.000103485
Tb09.160.1390	hypothetical protein, unlikely	4.05412e-05	0.0820481	0.0537537	0.0706333	0.0458507	0.103485
Tb09.160.1400	hypothetical protein, conserved	0.567576	0.820481	5.37537e-05	0.31785	0.137552	0.103485
Tb09.160.1410	hypothetical protein, unlikely	10.2569	14.1123	3.87027	8.6879	13.0216	5.07079
Tb09.160.1440	hypothetical protein, conserved	0.527035	0.246144	5.37537e-05	0.10595	0.183403	0.103485
Tb09.160.1470	hypothetical protein, conserved	0.324329	0.328192	1.66637	0.10595	0.229253	0.103485
Tb09.160.1490	hypothetical protein, conserved	4.05412e-05	0.164096	5.37537e-05	3.53167e-05	4.58507e-05	0.000103485
Tb09.160.1500	hypothetical protein, unlikely	17.757	16.7378	3.65525	16.0338	9.9496	12.0043
Tb09.160.1510	hypothetical protein, unlikely	8.59473	15.0969	0.376276	3.8142	6.8776	3.62199
Tb09.160.1530	hypothetical protein, unlikely	0.364871	0.164096	5.37537e-05	0.0353167	0.137552	0.103485
Tb09.160.1540	hypothetical protein, unlikely	2.47301	2.62554	1.72012	3.46103	3.072	1.24183
Tb09.160.1560	hypothetical protein, conserved	5.75685	4.59469	3.44024	1.80115	2.84274	1.24183
Tb09.160.1570	hypothetical protein, conserved	0.0405412	0.328192	1.55886	0.2119	0.275104	0.103485
Tb09.160.1600	hypothetical protein, unlikely	3.16221	1.80506	0.967567	3.10787	2.88859	3.41502
Tb09.160.1610	hypothetical protein, conserved	2.0676	1.72301	0.215015	0.176583	0.596059	0.103485
Tb09.160.1620	hypothetical protein, unlikely	9.6488	6.6459	3.76276	12.8906	11.9212	3.00108
Tb09.160.1640	hypothetical protein, unlikely	18.1624	6.23566	21.824	8.0522	6.00644	1.65577
Tb09.160.1670	hypothetical protein	0.405412	0.410241	5.37537e-05	0.353167	0.504357	0.103485
Tb09.160.1680	cytidine deaminase, putative	2.31085	1.64096	6.07417	4.13205	3.66805	0.931369
Tb09.160.1690	hypothetical protein, conserved	0.770282	0.328192	5.37537e-05	0.247217	0.229253	0.103485
Tb09.160.1700	hypothetical protein, unlikely	0.527035	0.328192	5.37537e-05	0.0353167	0.229253	0.000103485
Tb09.160.1710	hypothetical protein, conserved	6.28388	4.02036	20.5339	5.5094	5.04357	1.13834
Tb09.160.1730	hypothetical protein, unlikely	0.202706	0.738433	1.34384	0.282533	0.320955	0.000103485
Tb09.160.1740	hypothetical protein, conserved	2.55409	1.96915	4.46156	0.6357	1.00871	0.413942
Tb09.160.1760	hypothetical protein, conserved	11.2704	5.98951	8.97687	8.72321	7.10685	1.34531
Tb09.160.1770	hypothetical protein, unlikely	9.08122	6.56385	2.52643	13.3497	10.7291	5.48473
Tb09.160.1780	protein kinase, putative	2.0676	2.95373	0.86006	0.8476	2.29253	0.517427
Tb09.160.1790	hypothetical protein, conserved	3.68925	3.93831	0.161261	1.97773	3.66805	1.65577
Tb09.160.1800	hypothetical protein, unlikely	0.202706	0.410241	5.37537e-05	0.353167	0.0458507	0.103485
Tb09.160.1820	cytochrome oxidase subunit V	9.60826	2.13325	5.32162	35.8817	28.7484	18.3169
Tb09.160.1830	hypothetical protein	0.0810824	0.328192	5.37537e-05	3.53167e-05	0.0458507	0.000103485
Tb09.160.1900	hypothetical protein, unlikely	0.243247	0.246144	0.43003	0.0353167	4.58507e-05	0.000103485
Tb09.160.1920	hypothetical protein, unlikely	0.243247	0.328192	1.82763	0.31785	0.183403	0.103485
Tb09.160.1950	acidocalcisomal exopolyphosphatase, putative	1.33786	1.64096	1.61261	0.8476	1.46722	0.310456
Tb09.160.1960	hypothetical protein, unlikely	0.6892	1.06663	5.37537e-05	1.20077	1.37552	1.03485
Tb09.160.1970	hypothetical protein, unlikely	4.05412e-05	8.20481e-05	0.0537537	3.53167e-05	4.58507e-05	0.000103485
Tb09.160.1990	hypothetical protein, conserved	5.79739	3.69217	10.1057	8.6879	7.42781	1.75925
Tb09.160.2000	pseudouridylate synthase, putative	3.52708	2.87168	3.76276	2.08368	3.072	0.620913
Tb09.160.2010	N-acetyltransferase, putative	9.00014	6.97409	0.537537	8.22878	8.11557	4.86382
Tb09.160.2020	thioredoxin	11.9191	6.31771	6.23543	11.1601	13.8011	9.62415
Tb09.160.2030	hypothetical protein, unlikely	0.527035	8.20481e-05	5.37537e-05	0.176583	0.0917013	0.000103485
Tb09.160.2040	hypothetical protein, conserved	1.33786	8.20481e-05	4.24654	0.74165	0.779461	0.310456
Tb09.160.2050	endo-beta-N-acetylglucosaminidase, putative	11.1894	12.8816	3.38649	10.1006	13.5259	11.1764
Tb09.160.2070	cyclophilin type peptidyl-prolyl cis-trans isomerase, putative	13.8651	7.13819	4.03153	10.4184	12.7006	5.58822
Tb09.160.2080	hypothetical protein, unlikely	4.41899	1.31277	6.77297	5.86257	2.61349	1.03485
Tb09.160.2090	hypothetical protein, conserved	2.31085	1.96915	1.29009	1.2714	1.60477	0.620913
Tb09.160.2100	low molecular weight protein tyrosine phosphatase, putative	1.90544	3.44602	0.913813	1.65988	2.75104	1.55228
Tb09.160.2110	hypothetical protein, conserved	3.04059	1.96915	7.68678	4.4499	2.75104	1.75925
Tb09.160.2130	hypothetical protein, conserved	1.21624	0.328192	1.07507	0.247217	0.366805	0.000103485
Tb09.160.2140	hypothetical protein, unlikely	3.36492	3.69217	1.82763	3.88483	5.41038	3.82896
Tb09.160.2150	U6 snRNA-associated Sm-like protein LSm6p	0.324329	0.246144	0.107507	0.494433	1.32967	0.206971
Tb09.160.2160	hypothetical protein, conserved	8.31094	3.85626	3.6015	11.1247	6.74005	4.13942
Tb09.160.2170	hypothetical protein, conserved	6.77038	7.71252	4.67657	15.7865	14.4888	3.41502
Tb09.160.2180	hypothetical protein, conserved	0.283788	0.328192	0.0537537	0.353167	0.229253	0.000103485
Tb09.160.2200	hypothetical protein, conserved	0.527035	0.246144	5.37537e-05	0.353167	0.412656	0.103485
Tb09.160.2210	glutaredoxin-like protein	1.01353	0.246144	1.29009	1.09482	1.42137	0.103485
Tb09.160.2220	hypothetical protein, conserved	10.2164	8.45096	2.0964	11.4426	14.0762	5.27776
Tb09.160.2230	hypothetical protein, conserved	4.01358	0.984577	0.0537537	1.6952	1.42137	0.310456
Tb09.160.2240	hypothetical protein, conserved	3.64871	1.39482	1.88138	1.09482	1.05457	0.413942
Tb09.160.2250	hypothetical protein, conserved	0.324329	0.246144	0.215015	0.282533	0.550208	0.206971
Tb09.160.2260	kinesin, putative	1.41894	1.39482	1.02132	0.671017	0.641909	0.206971
Tb09.160.2280	hypothetical protein, conserved	4.94602	6.56385	0.752552	4.09673	7.65706	1.96622
Tb09.160.2290	hypothetical protein, conserved	3.72979	2.2153	3.38649	1.97773	2.43009	1.34531
Tb09.160.2340	hypothetical protein, unlikely	4.62169	1.06663	14.4598	3.8142	2.06328	0.827884
Tb09.160.2350	hypothetical protein, conserved	3.72979	5.08698	4.03153	7.48713	6.6942	2.27668
Tb09.160.2360	poly(A) export protein, putative	3.08113	2.54349	1.29009	0.882916	2.01743	0.517427
Tb09.160.2370	hypothetical protein, conserved	6.97308	12.3893	3.33273	10.9482	8.80333	4.44988
Tb09.160.2390	hypothetical protein, unlikely	3.04059	5.33313	0.107507	11.4779	11.6919	14.074
Tb09.160.2400	hypothetical protein, conserved	3.00005	7.22023	1.72012	9.60613	9.58279	7.34747
Tb09.160.2410	hypothetical protein	0.121624	8.20481e-05	1.02132	3.53167e-05	0.0458507	0.000103485
Tb09.160.2420	syntaxin, putative	17.757	7.05614	3.06396	1.6952	2.93444	1.24183
Tb09.160.2430	hypothetical protein, unlikely	5.63522	6.89204	1.3976	3.3904	3.072	1.86274
Tb09.160.2440	hypothetical protein, conserved	3.93249	4.92289	2.9027	5.75662	6.32739	5.38125
Tb09.160.2450	hypothetical protein, conserved	4.86494	2.87168	9.83693	5.36813	4.90602	3.31154
Tb09.160.2460	hypothetical protein, conserved	16.2976	2.29735	36.9288	4.97965	3.80561	1.55228
Tb09.160.2470	hypothetical protein, conserved	0.567576	0.164096	3.87027	0.176583	0.0917013	0.000103485
Tb09.160.2480	hypothetical protein, conserved	1.58111	1.23072	4.13904	1.16545	1.60477	0.620913
Tb09.160.2620	hypothetical protein, conserved	0.567576	0.328192	0.483784	0.565067	0.137552	0.000103485
Tb09.160.2630	hypothetical protein, unlikely	0.121624	1.64096	5.37537e-05	0.353167	0.825312	0.206971
Tb09.160.2650	hypothetical protein, conserved	0.445953	0.246144	0.322522	0.0706333	0.137552	0.103485
Tb09.160.2700	hypothetical protein, unlikely	1.01353	2.3794	5.37537e-05	1.76583	1.65062	0.827884
Tb09.160.2710	hypothetical protein, conserved	0.121624	0.0820481	5.37537e-05	0.10595	0.0458507	0.000103485
Tb09.160.2730	hypothetical protein, unlikely	1.50002	1.72301	5.64414	1.02418	1.28382	0.517427
Tb09.160.2770	fatty acyl CoA syntetase 1	4.66224	4.92289	1.77387	6.39232	7.19856	4.65685
Tb09.160.2780	fatty acyl CoA synthetase 2	2.47301	3.52807	5.37537e-05	1.58925	4.63092	0.620913
Tb09.160.2810	fatty acyl CoA synthetase 3	0.527035	0.574337	5.37537e-05	0.0353167	0.183403	0.206971
Tb09.160.2840	fatty acyl CoA synthetase 4	0.0810824	0.0820481	0.376276	0.0353167	0.0917013	0.000103485
Tb09.160.2850	hypothetical protein, unlikely	6.40551	8.20481	0.806306	5.22687	11.05	3.41502
Tb09.160.2860	hypothetical protein, conserved	6.77038	2.13325	2.52643	5.89788	3.80561	1.86274
Tb09.160.2880	hypothetical protein, unlikely	0.324329	0.246144	1.66637	0.10595	0.0458507	0.103485
Tb09.160.2890	hypothetical protein, conserved	4.50007	1.96915	3.97778	3.77888	2.52179	1.75925
Tb09.160.2900	hypothetical protein, conserved	3.36492	1.31277	9.2994	0.706333	1.42137	0.103485
Tb09.160.2910	tricarboxylate carrier, putative	0.283788	0.0820481	5.37537e-05	0.4238	0.320955	0.206971
Tb09.160.2930	hypothetical protein, unlikely	0.770282	1.14867	5.37537e-05	4.13205	3.85146	1.03485
Tb09.160.2960	hypothetical protein, conserved	6.24334	6.39975	1.34384	3.99078	8.61993	4.34639
Tb09.160.2970	mitochondrial RNA editing ligase 1	11.2704	4.02036	5.53663	5.05028	4.30996	1.55228
Tb09.160.2980	GTPase activating protein, putative	13.784	7.79457	1.45135	5.2975	5.73133	1.13834
Tb09.160.2990	DNA-damage inducible protein DDI1-like protein	12.6488	6.15361	3.70901	10.1712	8.39067	3.62199
Tb09.160.3020	hypothetical protein, conserved	4.29736	1.64096	1.02132	0.141267	0.733611	0.000103485
Tb09.160.3050	hypothetical protein, conserved	1.13515	1.23072	0.752552	0.353167	0.962864	0.103485
Tb09.160.3060	hypothetical protein	0.445953	0.574337	0.86006	0.247217	0.275104	0.000103485
Tb09.160.3070	hypothetical protein, unlikely	1.41894	2.62554	0.591291	1.16545	1.32967	0.517427
Tb09.160.3080	hypothetical protein, unlikely	4.09466	2.87168	0.376276	4.16737	2.84274	5.6917
Tb09.160.3090	heat shock protein, putative	3.64871	3.44602	1.23634	0.565067	0.550208	0.000103485
Tb09.160.3110	mitochondrial processing peptide beta subunit, putative	10.2975	8.94324	0.967567	17.5171	18.7071	10.2451
Tb09.160.3120	hypothetical protein, conserved	5.22981	1.96915	3.11772	1.41267	2.01743	1.03485
Tb09.160.3150	RNA-binding protein, putative	35.2708	4.4306	5.53663	12.4315	19.1197	10.2451
Tb09.160.3160	hypothetical protein, conserved	2.10814	0.820481	0.86006	0.671017	0.550208	0.310456
Tb09.160.3170	hypothetical protein, unlikely	4.98656	5.57927	0.967567	6.25105	7.01515	7.03701
Tb09.160.3210	ubiquitin-activating enzyme E1, putative	4.54061	3.93831	1.07507	3.1785	3.48465	1.34531
Tb09.160.3220	hypothetical protein, conserved	2.02706	2.3794	0.537537	1.23608	2.10913	0.517427
Tb09.160.3240	hypothetical protein, conserved	3.72979	1.64096	6.77297	0.671017	1.00871	0.206971
Tb09.160.3260	hypothetical protein, conserved	9.12176	5.41518	2.47267	9.25296	8.16142	6.51959
Tb09.160.3270	eukaryotic initiation factor 4a, putative	2.18922	5.41518	4.40781	2.9666	2.88859	0.413942
Tb09.160.3320	hypothetical protein, conserved	4.21628	2.78964	8.22432	1.37735	1.74233	0.310456
Tb09.160.3330	hypothetical protein, unlikely	0.121624	0.0820481	5.37537e-05	0.0353167	0.137552	0.000103485
Tb09.160.3350	hypothetical protein, unlikely	1.01353	0.164096	0.107507	3.88483	3.02614	2.48365
Tb09.160.3370	hypothetical protein, conserved	0.810824	0.492289	0.537537	0.353167	0.733611	0.103485
Tb09.160.3380	calcium/potassium channel (CAKC), putative	12.3651	7.54843	1.88138	8.93511	11.371	3.31154
Tb09.160.3390	hypothetical protein, unlikely	0.0810824	8.20481e-05	5.37537e-05	3.53167e-05	4.58507e-05	0.000103485
Tb09.160.3400	glucose transporter (pseudogene), putative	0.121624	0.0820481	5.37537e-05	0.494433	0.183403	0.000103485
Tb09.160.3410	leucine-rich repeat protein (LRRP), putative	5.95955	1.47687	2.63393	3.21382	2.84274	3.62199
Tb09.160.3430	hypothetical protein, unlikely	0.405412	0.820481	5.37537e-05	0.2119	0.137552	0.000103485
Tb09.160.3450	hypothetical protein, unlikely	4.05412e-05	8.20481e-05	5.37537e-05	0.0353167	4.58507e-05	0.000103485
Tb09.160.3460	hypothetical protein, unlikely	0.445953	0.246144	1.98889	0.10595	4.58507e-05	0.000103485
Tb09.160.3470	condensin subunit 1, putative	3.446	2.3794	1.07507	1.23608	2.29253	1.03485
Tb09.160.3480	protein kinase, putative	8.75689	3.85626	27.1456	8.01688	7.29026	2.58714
Tb09.160.3490	hypothetical protein, conserved	2.55409	0.328192	16.8787	1.41267	0.504357	0.620913
Tb09.160.3500	hypothetical protein, conserved	5.39198	6.07156	1.88138	11.3013	10.2706	3.00108
Tb09.160.3520	radical SAM domain protein, putative	16.9057	8.28686	28.4895	11.4426	10.7291	7.34747
Tb09.160.3540	hypothetical protein, conserved	5.35144	5.82542	2.79519	8.75853	8.48237	3.00108
Tb09.160.3550	hypothetical protein, conserved	0.162165	1.14867	5.37537e-05	0.671017	0.320955	0.103485
Tb09.160.3560	hypothetical protein, conserved	1.13515	0.656385	5.37537e-05	0.565067	0.68776	0.000103485
Tb09.160.3580	hypothetical protein, unlikely	1.17569	0.492289	5.32162	0.600383	0.550208	0.103485
Tb09.160.3590	cAMP-specific phosphodiesterase	0.162165	0.0820481	5.37537e-05	0.0706333	0.0917013	0.000103485
Tb09.160.3600	hypothetical protein, unlikely	1.94598	6.97409	1.23634	12.4668	8.75748	4.55336
Tb09.160.3620	hypothetical protein, unlikely	1.58111	2.46144	0.268769	3.31977	3.75976	1.03485
Tb09.160.3630	cAMP-specific phosphodiesterase	0.324329	0.246144	5.37537e-05	0.0353167	0.0458507	0.103485
Tb09.160.3690	phosphomevalonate kinase protein, putative	3.16221	1.23072	3.81651	3.74357	3.30125	0.103485
Tb09.160.3700	hypothetical protein, unlikely	0.324329	0.164096	5.37537e-05	0.247217	0.0917013	0.000103485
Tb09.160.3710	proliferative cell nuclear antigen (PCNA), putative	4.01358	2.29735	7.9018	2.9666	4.03486	1.34531
Tb09.160.3730	glutaminyl-tRNA synthetase, putative	9.40555	5.74337	8.22432	4.48522	5.86889	1.03485
Tb09.160.3760	mismatch repair protein MSH3, putative	9.48664	6.97409	15.9111	6.5689	7.61121	6.10564
Tb09.160.3770	hypothetical protein, unlikely	4.05412e-05	0.0820481	5.37537e-05	0.0353167	0.0458507	0.000103485
Tb09.160.3780	hypothetical protein, conserved	3.77033	5.82542	4.08528	2.22495	4.58507	1.03485
Tb09.160.3800	hypothetical protein, conserved	0.891906	0.820481	2.31141	0.353167	0.504357	0.000103485
Tb09.160.3810	hypothetical protein, unlikely	2.79734	0.328192	0.268769	3.6023	2.38424	1.96622
Tb09.160.3820	nucleolar RNA binding protein, putative	0.810824	1.31277	4.03153	0.882916	1.42137	0.310456
Tb09.160.3830	hypothetical protein, conserved	6.77038	2.87168	9.56816	6.32168	6.41909	0.931369
Tb09.160.3850	actin related protein 3, putative	1.78381	1.39482	2.04264	0.600383	0.779461	0.000103485
Tb09.160.3870	hypothetical protein, unlikely	0.202706	8.20481e-05	5.37537e-05	0.0353167	4.58507e-05	0.000103485
Tb09.160.3880	hypothetical protein, conserved	2.43247	1.39482	2.58018	1.58925	2.06328	0.517427
Tb09.160.3890	hypothetical protein, conserved	0.567576	0.738433	0.107507	0.247217	0.366805	0.000103485
Tb09.160.3920	hypothetical protein, unlikely	1.90544	3.93831	0.107507	1.55393	2.29253	1.03485
Tb09.160.3930	hypothetical protein, conserved	1.09461	1.55891	0.268769	0.95355	1.46722	0.206971
Tb09.160.3950	hypothetical protein, unlikely	0.121624	0.574337	0.0537537	0.141267	0.412656	0.206971
Tb09.160.3960	actin, putative	0.6892	1.14867	0.43003	0.0706333	0.641909	0.310456
Tb09.160.3980	hypothetical protein, conserved	0.770282	0.902529	0.537537	0.52975	0.779461	0.000103485
Tb09.160.3990	cation transporter, putative	8.10824	5.57927	1.55886	3.24913	6.64835	2.27668
Tb09.160.4000	hypothetical protein, unlikely	3.24329	0.902529	0.0537537	2.9666	1.60477	2.48365
Tb09.160.4020	ubiquitin carboxyl-terminal hydrolase, putative	0.324329	0.984577	0.376276	0.4238	0.596059	0.103485
Tb09.160.4060	hypothetical protein, unlikely	1.09461	1.88711	2.9027	1.62457	1.83403	0.827884
Tb09.160.4080	hypothetical protein, unlikely	0.121624	0.328192	5.37537e-05	0.282533	0.320955	0.206971
Tb09.160.4090	DNA topoisomerase II	2.35139	2.0512	1.61261	1.13013	1.83403	0.620913
Tb09.160.4100	hypothetical protein, unlikely	0.121624	8.20481e-05	0.0537537	0.0353167	0.0458507	0.206971
Tb09.160.4110	hypothetical protein, unlikely	4.78386	1.72301	0.161261	2.3309	1.65062	2.06971
Tb09.160.4120	hypothetical protein, conserved	6.08118	5.25108	0.376276	2.9666	5.45623	0.724398
Tb09.160.4130	RNA-editing complex protein	9.28393	3.77421	9.4069	3.74357	3.7139	3.10456
Tb09.160.4150	hypothetical protein, conserved	6.56767	4.51265	2.58018	8.72321	8.66578	4.65685
Tb09.160.4160	hypothetical protein, unlikely	8.39202	1.55891	12.9009	8.82916	4.44752	1.86274
Tb09.160.4180	inositol/phosphatidylinositol phosphatase, putative	16.6219	25.4349	5.59039	13.2084	13.9386	9.00324
Tb09.160.4200	60S acidic ribosomal protein, putative	4.05412e-05	8.20481e-05	5.37537e-05	0.0353167	4.58507e-05	0.000103485
Tb09.160.4210	hypothetical protein, conserved	12.4056	4.18445	2.52643	1.58925	3.2554	1.03485
Tb09.160.4220	general transcription factor IIB	8.47311	3.19988	3.01021	6.81611	7.38196	1.24183
Tb09.160.4240	nucleosome assembly protein-like protein	9.12176	1.31277	8.49309	7.66371	3.80561	2.1732
Tb09.160.4260	hypothetical protein, unlikely	0.324329	0.656385	5.37537e-05	0.6357	1.32967	0.103485
Tb09.160.4270	hypothetical protein, conserved	18.1219	11.4867	4.94534	25.9931	21.2747	24.8365
Tb09.160.4290	hypothetical protein, conserved	13.257	1.72301	50.5823	3.6023	2.43009	1.86274
Tb09.160.4300	farnesyl pyrophosphate synthetase, putative	6.08118	4.92289	5.91291	6.1451	9.58279	2.1732
Tb09.160.4310	glutamate dehydrogenase	1.90544	1.64096	0.0537537	1.73052	3.20955	0.724398
Tb09.160.4320	hypothetical protein, unlikely	0.121624	0.164096	5.37537e-05	0.52975	0.962864	0.620913
Tb09.160.4360	hypothetical protein, unlikely	11.5137	5.41518	3.92402	29.1009	23.6589	11.4869
Tb09.160.4380	succinate dehydrogenase, putative	0.364871	0.984577	0.537537	2.22495	3.5305	0.000103485
Tb09.160.4390	hypothetical protein, unlikely	4.70278	4.67674	0.43003	12.5021	18.7529	2.69062
Tb09.160.4400	hypothetical protein, conserved	2.02706	0.738433	0.591291	0.4238	1.00871	0.206971
Tb09.160.4410	hypothetical protein, unlikely	0.0405412	0.246144	5.37537e-05	0.141267	0.0917013	0.000103485
Tb09.160.4430	NAD/FAD dependent dehydrogenase, putative	4.74332	1.88711	19.5126	2.7547	3.57635	1.4488
Tb09.160.4440	hypothetical protein, conserved	4.86494	1.14867	1.29009	4.69712	5.04357	1.96622
Tb09.160.4450	40S ribosomal protein S3, putative	4.05412e-05	0.820481	0.0537537	2.04837	0.550208	0.413942
Tb09.160.4500	hypothetical protein, conserved	8.67581	2.29735	5.48288	2.79002	1.97158	0.827884
Tb09.160.4520	calmodulin, putative	1.09461	0.820481	5.37537e-05	0.600383	0.733611	0.413942
Tb09.160.4540	protein phosphatase 2A regulatory subunit, putative	3.40546	1.55891	0.806306	0.812283	1.46722	0.310456
Tb09.160.4550	hypothetical protein, conserved	10.5407	7.54843	6.66546	4.55585	6.41909	2.89759
Tb09.160.4580	hypothetical protein, conserved	11.7975	7.71252	5.05285	15.0096	14.9932	9.52067
Tb09.160.4600	ABC transporter, putative	0.932447	0.492289	0.0537537	0.282533	0.366805	0.310456
Tb09.160.4610	hypothetical protein, conserved	27.4464	5.33313	54.2375	5.47408	5.91474	2.06971
Tb09.160.4620	inositol-1(or 4)-monophosphatase, putative	2.31085	0.738433	1.3976	0.31785	0.641909	0.000103485
Tb09.160.4640	hypothetical protein, conserved	0.486494	0.656385	5.37537e-05	0.176583	0.504357	0.000103485
Tb09.160.4660	hypothetical protein, conserved	0.729741	1.64096	5.37537e-05	0.459117	0.733611	0.206971
Tb09.160.4670	hypothetical protein, conserved	6.60821	2.62554	5.16036	2.5428	2.93444	0.517427
Tb09.160.4680	Rab geranylgeranyl transferase component A, putative	2.67572	2.3794	4.56907	1.09482	2.79689	0.724398
Tb09.160.4690	hypothetical protein, conserved	0.121624	8.20481e-05	5.37537e-05	0.0706333	0.0917013	0.000103485
Tb09.160.4700	hypothetical protein, conserved	4.90548	5.98951	1.77387	1.51862	2.20083	0.931369
Tb09.160.4710	hypothetical protein, conserved	11.4732	7.54843	2.47267	7.6284	7.42781	3.51851
Tb09.160.4720	hypothetical protein, conserved	0.486494	1.39482	5.37537e-05	0.459117	1.05457	0.103485
Tb09.160.4730	hypothetical protein, unlikely	1.45948	0.902529	0.0537537	0.812283	1.14627	0.310456
Tb09.160.4740	hypothetical protein, unlikely	4.05412e-05	0.0820481	5.37537e-05	0.2119	0.412656	0.000103485
Tb09.160.4750	hypothetical protein, conserved	5.5136	1.55891	4.40781	1.97773	3.02614	1.03485
Tb09.160.4760	hypothetical protein	5.75685	2.46144	9.78318	0.95355	0.962864	0.413942
Tb09.160.4770	protein kinase, putative	1.41894	0.738433	1.12883	0.176583	0.183403	0.000103485
Tb09.160.4830	hypothetical protein, conserved	4.45953	2.29735	3.44024	2.26027	2.43009	0.413942
Tb09.160.4840	hypothetical protein, conserved	23.149	4.02036	5.32162	11.5132	13.0674	4.65685
Tb09.160.4850	hypothetical protein, conserved	4.58115	4.75879	4.3003	4.20268	6.28154	1.65577
Tb09.160.4860	hypothetical protein, conserved	5.5136	4.02036	2.04264	3.63762	3.48465	3.00108
Tb09.160.4870	hypothetical protein, conserved	5.63522	4.59469	0.806306	1.51862	3.11785	0.413942
Tb09.160.4880	hypothetical protein, unlikely	1.70273	1.72301	0.913813	1.58925	1.23797	0.517427
Tb09.160.4890	hypothetical protein, unlikely	0.445953	0.984577	5.37537e-05	0.2119	0.275104	0.206971
Tb09.160.4900	hypothetical protein, unlikely	0.364871	0.246144	1.29009	0.10595	0.0458507	0.000103485
Tb09.160.4910	flavoprotein monooxygenase, putative	4.37845	5.49722	4.46156	2.93128	3.85146	1.96622
Tb09.160.4920	hypothetical protein, conserved	3.81087	0.246144	0.645045	0.31785	0.68776	0.000103485
Tb09.160.4930	hypothetical protein, conserved	1.01353	1.31277	0.376276	0.8476	1.14627	0.310456
Tb09.160.4940	hypothetical protein, unlikely	0.0810824	0.0820481	5.37537e-05	3.53167e-05	0.0458507	0.000103485
Tb09.160.4950	hypothetical protein, conserved	0.891906	0.246144	2.47267	0.247217	0.366805	0.206971
Tb09.160.5000	hypothetical protein, unlikely	4.05412e-05	8.20481e-05	5.37537e-05	3.53167e-05	0.0917013	0.000103485
Tb09.160.5010	hypothetical protein	1.98652	1.39482	0.86006	1.30672	0.733611	1.03485
Tb09.160.5020	RNA-binding protein, putative	0.0405412	8.20481e-05	5.37537e-05	3.53167e-05	4.58507e-05	0.000103485
Tb09.160.5030	cAMP-specific phosphodiesterase, putative	12.4056	3.03578	17.7387	3.63762	4.17241	1.24183
Tb09.160.5040	hypothetical protein, conserved	1.25678	1.23072	1.88138	0.882916	1.55892	0.310456
Tb09.160.5050	hypothetical protein, conserved	1.58111	0.328192	0.913813	1.83647	1.55892	0.827884
Tb09.160.5060	hypothetical protein, conserved	6.81092	5.74337	5.1066	5.7213	10.6374	1.75925
Tb09.160.5070	DNA topoisomerase type IB small subunit	0.202706	1.39482	0.107507	0.918233	1.28382	1.4488
Tb09.160.5080	hypothetical protein, conserved	0.162165	0.410241	5.37537e-05	3.53167e-05	0.183403	0.000103485
Tb09.160.5090	hypothetical protein, unlikely	2.39193	3.52807	5.96666	3.6023	2.70519	1.55228
Tb09.160.5100	hypothetical protein, conserved	1.17569	1.39482	0.43003	0.882916	1.10042	0.517427
Tb09.160.5110	hypothetical protein, conserved	2.91896	1.55891	1.18258	4.97965	3.2554	2.27668
Tb09.160.5120	hypothetical protein, conserved	6.85146	2.29735	11.2345	3.07255	2.52179	0.931369
Tb09.160.5130	hypothetical protein, conserved	10.865	1.96915	29.457	3.35508	3.57635	1.34531
Tb09.160.5150	hypothetical protein, conserved	2.87842	1.80506	1.34384	6.85143	6.23569	1.24183
Tb09.160.5160	exosome complex exonuclease RRP40	7.5812	2.62554	45.2069	5.26218	3.30125	1.65577
Tb09.160.5170	hypothetical protein, conserved	5.5136	3.28192	24.1354	4.76775	4.81432	0.724398
Tb09.160.5180	hypothetical protein, conserved	8.63527	3.61012	3.11772	2.04837	3.5305	3.10456
Tb09.160.5200	hypothetical protein, conserved	6.48659	6.07156	5.96666	0.918233	1.69647	0.206971
Tb09.160.5220	RNA pseudouridylate synthase protein, putative	2.87842	3.52807	6.88048	2.36622	2.98029	0.413942
Tb09.160.5230	hypothetical protein, conserved	13.7029	2.0512	10.3207	4.94433	5.50208	3.10456
Tb09.160.5240	hypothetical protein, conserved	2.71626	1.72301	0.752552	3.10787	5.13528	1.4488
Tb09.160.5250	adenosine monophosphate deaminase, putative	6.16226	3.03578	0.107507	1.02418	1.10042	0.413942
Tb09.160.5260	oxidoreductase, putative	1.25678	1.39482	0.0537537	0.812283	1.78818	0.103485
Tb09.160.5270	hypothetical protein, conserved	3.64871	3.03578	0.806306	4.80307	4.12656	1.75925
Tb09.160.5280	mitochondrial exoribonuclease DSS-1	6.36496	6.6459	1.12883	7.06333	8.84918	2.27668
Tb09.160.5290	hypothetical protein, unlikely	0.0405412	0.164096	5.37537e-05	3.53167e-05	4.58507e-05	0.000103485
Tb09.160.5300	ADP-ribosylation factor-like protein, putative	1.25678	1.39482	0.537537	0.776966	0.871163	0.413942
Tb09.160.5310	hypothetical protein, conserved	5.10819	6.31771	1.55886	5.47408	4.17241	1.4488
Tb09.160.5320	hypothetical protein, conserved	1.01353	2.29735	0.322522	0.600383	1.46722	0.103485
Tb09.160.5330	hypothetical protein	0.162165	0.164096	0.0537537	3.53167e-05	0.137552	0.103485
Tb09.160.5350	variant surface glycoprotein (VSG)-related, putative	1.01353	0.246144	8.65435	3.53167e-05	4.58507e-05	0.000103485
Tb09.160.5400	expression site-associated gene 9 (ESAG9) protein, putative	0.0405412	0.574337	5.37537e-05	3.53167e-05	4.58507e-05	0.000103485
Tb09.160.5410	expression site-associated gene (ESAG, pseudogene), putative	3.48654	6.39975	4.78408	3.53167e-05	0.0458507	0.000103485
Tb09.160.5430	expression site-associated gene 9 (ESAG9) protein, putative	0.0810824	0.328192	5.37537e-05	0.0353167	4.58507e-05	0.000103485
Tb09.160.5460	hypothetical protein, unlikely	5.79739	6.89204	5.6979	71.3043	65.3831	25.9749
Tb09.160.5470	hypothetical protein, unlikely	4.54061	2.87168	3.44024	57.1777	37.46	44.1883
Tb09.160.5480	purine nucleoside transporter	12.0813	8.61505	18.7063	47.0418	55.8003	16.2472
Tb09.160.5490	hypothetical protein, conserved	8.83798	5.66132	1.82763	4.13205	5.54793	1.13834
Tb09.160.5500	hypothetical protein, unlikely	6.56767	3.85626	12.7396	2.86065	1.19212	0.413942
Tb09.160.5510	hypothetical protein	3.48654	6.23566	2.79519	2.9666	2.10913	1.86274
Tb09.160.5520	hypothetical protein, unlikely	0.648659	1.80506	0.107507	0.918233	0.825312	1.13834
Tb09.160.5530	hypothetical protein, conserved	3.36492	2.87168	0.161261	1.02418	1.00871	0.310456
Tb09.160.5540	hypothetical protein, unlikely	0.121624	1.96915	0.0537537	0.882916	0.779461	0.517427
Tb09.160.5550	calpain-like cysteine peptidase, putative	0.405412	0.328192	1.02132	0.10595	0.0917013	0.000103485
Tb09.160.5560	adenylosuccinate lyase, putative	0.770282	0.984577	1.66637	0.282533	0.733611	0.103485
Tb09.160.5570	hypothetical protein, conserved	9.00014	4.2665	3.06396	9.42955	10.454	6.20913
Tb09.160.5600	ADP-ribosylation factor, putative	5.79739	3.77421	9.62192	3.14318	3.20955	1.24183
Tb09.160.5620	hypothetical protein, conserved	0.567576	0.328192	5.37537e-05	0.388483	0.550208	0.517427
Tb09.160.5630	hypothetical protein, unlikely	0.0810824	1.14867	5.37537e-05	0.812283	0.871163	0.103485
Tb09.160.5640	hypothetical protein, conserved	0.202706	0.410241	0.645045	0.176583	0.137552	0.000103485
Tb09.160.5650	huntingtin interacting protein (HIP), putative	8.14878	3.19988	1.34384	3.53167	4.40166	1.55228
Tb09.160.5660	hypothetical protein, conserved	1.50002	1.23072	2.41892	2.79002	2.43009	1.03485
Tb09.160.5670	hypothetical protein, conserved	43.7034	8.533	10.2132	8.58195	8.20727	5.17427
Tb09.211.0020	hypothetical protein, conserved	0.202706	8.20481e-05	5.37537e-05	0.0706333	0.0917013	0.103485
Tb09.211.0050	ubiquitin-conjugating enzyme E2, putative	13.5002	8.8612	7.04174	16.5282	10.9583	8.89975
Tb09.211.0060	hypothetical protein, unlikely	4.1352	1.88711	2.84895	2.93128	2.24668	0.620913
Tb09.211.0070	hypothetical protein, conserved	3.40546	1.14867	2.63393	0.74165	1.23797	0.103485
Tb09.211.0080	hypothetical protein, conserved	5.67576	2.2153	5.37537	1.44798	2.79689	0.931369
Tb09.211.0090	hypothetical protein, conserved	7.86499	1.80506	6.18168	1.23608	1.74233	0.310456
Tb09.211.0100	hypothetical protein, conserved	7.98661	3.36397	8.7081	5.40345	3.85146	0.827884
Tb09.211.0140	chaperone protein DNAJ, putative	0.567576	0.820481	5.37537e-05	0.282533	0.412656	0.000103485
Tb09.211.0150	hypothetical protein, unlikely	9.6488	9.76373	2.36516	8.15815	10.4998	8.69278
Tb09.211.0160	hypothetical protein, conserved	1.25678	2.3794	5.37537e-05	1.13013	2.15498	0.413942
Tb09.211.0170	hypothetical protein, conserved	2.91896	1.31277	16.0186	1.4833	1.28382	2.06971
Tb09.211.0180	hypothetical protein, conserved	3.20275	0.902529	2.9027	0.882916	1.05457	0.103485
Tb09.211.0190	metalloprotease-like protein	5.79739	2.29735	6.28919	5.01497	4.08071	1.96622
Tb09.211.0200	hypothetical protein, conserved	0.932447	1.14867	0.107507	1.30672	0.917013	0.620913
Tb09.211.0210	atypical dual specificity phosphatase, putative	8.10824	8.28686	0.591291	7.80498	8.84918	4.86382
Tb09.211.0220	rhomboid-like protein	6.40551	3.69217	10.0519	3.3904	3.66805	1.75925
Tb09.211.0230	hypothetical protein, conserved	1.94598	2.29735	0.913813	1.02418	2.98029	0.413942
Tb09.211.0250	hypothetical protein	0.810824	3.52807	0.0537537	0.600383	0.779461	0.413942
Tb09.211.0260	hypothetical protein	0.648659	0.328192	0.376276	0.176583	0.137552	0.000103485
Tb09.211.0270	hypothetical protein, unlikely	7.66228	7.30228	2.74144	4.238	7.15271	2.58714
Tb09.211.0290	hypothetical protein, conserved	0.932447	0.984577	0.752552	0.353167	0.275104	0.103485
Tb09.211.0300	hypothetical protein, conserved	5.63522	2.78964	1.77387	0.565067	1.42137	0.517427
Tb09.211.0310	hypothetical protein, conserved	23.4733	10.6663	18.2225	9.50018	13.4801	5.58822
Tb09.211.0320	hypothetical protein, conserved	5.10819	3.36397	3.54775	2.86065	2.61349	0.620913
Tb09.211.0330	chaperone protein DNAJ, putative	1.45948	1.39482	0.591291	0.8476	1.42137	0.206971
Tb09.211.0360	hypothetical protein, unlikely	3.48654	3.11783	1.5051	4.8737	4.03486	3.93245
Tb09.211.0370	hypothetical protein, conserved	4.74332	2.13325	0.43003	3.46103	3.30125	2.1732
Tb09.211.0380	hypothetical protein	4.17574	2.29735	1.66637	3.84952	5.18113	0.827884
Tb09.211.0400	hypothetical protein, conserved	15.8516	10.174	13.761	10.8422	12.3338	3.93245
Tb09.211.0410	hypothetical protein, conserved	1.33786	1.47687	0.107507	2.86065	3.2554	1.24183
Tb09.211.0420	hypothetical protein, unlikely	0.0810824	0.0820481	0.0537537	0.247217	0.183403	0.000103485
Tb09.211.0430	chloride channel protein, putative	0.729741	0.738433	0.591291	0.52975	1.05457	0.000103485
Tb09.211.0450	hypothetical protein, conserved	0.932447	6.72795	0.0537537	0.8476	1.05457	0.310456
Tb09.211.0460	hypothetical protein, conserved	5.35144	8.04072	12.9546	11.3013	11.0042	3.93245
Tb09.211.0470	hypothetical protein, conserved	3.12167	3.03578	2.36516	1.58925	2.84274	0.413942
Tb09.211.0480	hypothetical protein, conserved	13.9867	3.44602	50.0985	5.01497	6.18984	3.20805
Tb09.211.0485	hypothetical protein, conserved	9.28393	4.67674	2.79519	3.53167	3.75976	1.65577
Tb09.211.0490	hypothetical protein, unlikely	6.68929	2.54349	3.22522	1.4833	1.92573	0.724398
Tb09.211.0500	hypothetical protein, conserved	0.243247	0.902529	5.37537e-05	0.10595	0.366805	0.103485
Tb09.211.0510	cytochrome c oxidase assembly factor, putative	0.891906	1.64096	5.37537e-05	0.918233	1.42137	0.310456
Tb09.211.0520	hypothetical protein, conserved	2.18922	2.29735	2.0964	2.57812	3.02614	0.620913
Tb09.211.0530	hypothetical protein, conserved	12.9326	1.55891	6.28919	6.03915	6.18984	3.20805
Tb09.211.0540	fructose-1,6-bisphosphatase	43.4196	15.8353	43.3793	21.0134	20.0367	11.3834
Tb09.211.0560	RNA-binding protein, putative	6.60821	6.6459	3.6015	9.21765	6.18984	5.17427
Tb09.211.0570	hypothetical protein, unlikely	5.06765	2.46144	7.79429	5.58003	4.08071	6.10564
Tb09.211.0580	hypothetical protein, conserved	10.5812	1.55891	2.52643	2.01305	2.93444	0.206971
Tb09.211.0590	tRNA nucleotidyltransferase, putative	5.10819	3.36397	5.91291	4.48522	4.40166	0.620913
Tb09.211.0600	hypothetical protein, conserved	5.63522	4.18445	2.58018	3.3904	3.30125	1.55228
Tb09.211.0610	hypothetical protein, conserved	0.445953	1.72301	0.107507	0.671017	0.917013	0.206971
Tb09.211.0640	hypothetical protein, unlikely	0.567576	0.164096	0.0537537	0.282533	0.229253	0.000103485
Tb09.211.0650	hypothetical protein, unlikely	0.243247	8.20481e-05	1.45135	0.0706333	4.58507e-05	0.000103485
Tb09.211.0680	CAAX prenyl protease 1, putative	10.4596	3.93831	4.51531	9.21765	5.18113	5.07079
Tb09.211.0690	hypothetical protein, conserved	6.44605	4.51265	2.95646	2.50748	2.79689	0.517427
Tb09.211.0700	isopentenyl-diphosphate delta-isomerase, putative	0.608118	1.14867	1.34384	0.353167	0.458507	0.206971
Tb09.211.0710	hypothetical protein, conserved	1.09461	1.80506	3.33273	1.09482	2.84274	0.206971
Tb09.211.0720	developmentally regulated GTP-binding protein, putative	5.67576	5.25108	0.698798	7.38118	7.74876	3.51851
Tb09.211.0730	hypothetical protein, conserved	1.3784	1.31277	0.86006	0.600383	1.10042	0.724398
Tb09.211.0740	p21 antigen protein, putative	1.94598	0.656385	6.07417	0.600383	0.68776	0.103485
Tb09.211.0750	hypothetical protein, unlikely	3.77033	1.72301	17.0937	3.95547	1.60477	0.827884
Tb09.211.0760	hypothetical protein, conserved	5.02711	0.820481	2.63393	1.34203	1.51307	0.724398
Tb09.211.0770	hypothetical protein, conserved	5.10819	8.04072	1.3976	8.0522	6.7859	3.20805
Tb09.211.0780	hypothetical protein, unlikely	4.05412e-05	8.20481e-05	5.37537e-05	0.0353167	4.58507e-05	0.000103485
Tb09.211.0790	tRNA (guanine-N(7)-)-methyltransferase, putative	25.6626	2.87168	238.613	4.59117	4.21826	1.03485
Tb09.211.0800	hypothetical protein, conserved	0.810824	0.902529	1.61261	0.6357	0.733611	0.103485
Tb09.211.0810	GTP-binding protein, putative	11.3921	4.10241	9.78318	6.5689	5.68548	4.03593
Tb09.211.0820	hypothetical protein, conserved	5.47306	4.51265	1.18258	3.49635	3.80561	1.55228
Tb09.211.0830	hypothetical protein, conserved	3.89195	2.46144	4.35405	3.6023	3.3471	0.827884
Tb09.211.0840	hypothetical protein, conserved	2.43247	1.47687	0.215015	0.353167	0.68776	0.310456
Tb09.211.0850	hypothetical protein, conserved	4.54061	4.18445	3.33273	1.80115	2.75104	0.827884
Tb09.211.0860	glycosyl transferase, putative	4.45953	4.75879	4.73033	4.55585	4.12656	0.827884
Tb09.211.0865	60S ribosomal protein L37, putative	0.0405412	8.20481e-05	5.37537e-05	3.53167e-05	4.58507e-05	0.000103485
Tb09.211.0870	hypothetical protein, conserved	3.04059	2.46144	1.72012	2.26027	2.56764	0.517427
Tb09.211.0890	hypothetical protein, conserved	0.851365	0.902529	0.967567	0.31785	0.137552	0.000103485
Tb09.211.0900	hypothetical protein, conserved	2.31085	4.51265	0.0537537	1.16545	4.35581	0.827884
Tb09.211.0910	hypothetical protein, conserved	12.4867	3.19988	6.28919	6.10978	5.91474	3.20805
Tb09.211.0920	hypothetical protein, conserved	8.51365	2.0512	10.5357	6.88675	5.08942	2.69062
Tb09.211.0930	polyadenylate-binding protein 1, putative	14.8381	7.46638	2.63393	9.9593	15.9102	6.83004
Tb09.211.0940	hypothetical protein, conserved	0.486494	0.246144	1.34384	0.353167	0.412656	0.000103485
Tb09.211.0950	hypothetical protein, conserved	13.2164	5.82542	18.0075	5.12092	6.28154	2.69062
Tb09.211.0960	protein kinase, putative	2.7568	2.95373	0.537537	1.65988	1.51307	0.620913
Tb09.211.0970	hypothetical protein, unlikely	0.202706	8.20481e-05	5.37537e-05	0.600383	0.733611	0.206971
Tb09.211.0990	hypothetical protein, conserved	0.0810824	8.20481e-05	5.37537e-05	0.141267	0.0917013	0.103485
Tb09.211.1000	phosphatidylcholine:ceramide cholinephosphotransferase 2, putative	2.67572	1.06663	0.107507	1.02418	1.51307	0.206971
Tb09.211.1010	phosphatidylcholine:ceramide cholinephosphotransferase 2, putative	0.0405412	8.20481e-05	5.37537e-05	3.53167e-05	4.58507e-05	0.000103485
Tb09.211.1030	phosphatidylcholine:ceramide cholinephosphotransferase 2, putative	0.0405412	8.20481e-05	5.37537e-05	3.53167e-05	0.183403	0.000103485
Tb09.211.1040	hypothetical protein, conserved	4.29736	5.57927	1.98889	4.55585	6.14399	1.03485
Tb09.211.1050	hypothetical protein, conserved	2.10814	0.656385	0.0537537	0.8476	1.92573	0.724398
Tb09.211.1060	hypothetical protein, unlikely	8.83798	10.174	7.31051	15.2215	15.36	2.06971
Tb09.211.1070	hypothetical protein, conserved	4.54061	5.90746	0.86006	1.13013	2.33838	0.517427
Tb09.211.1090	hypothetical protein, unlikely	4.05412e-05	8.20481e-05	5.37537e-05	0.0353167	4.58507e-05	0.000103485
Tb09.211.1100	hypothetical protein, unlikely	4.50007	6.39975	0.268769	1.94242	3.80561	1.75925
Tb09.211.1110	hypothetical protein, unlikely	0.608118	0.656385	0.161261	0.353167	0.504357	0.310456
Tb09.211.1130	hypothetical protein, conserved	0.567576	0.574337	5.37537e-05	0.247217	0.229253	0.103485
Tb09.211.1140	hypothetical protein, unlikely	0.0810824	0.0820481	5.37537e-05	0.141267	0.0917013	0.000103485
Tb09.211.1150	hypothetical protein, conserved	0.121624	0.164096	5.37537e-05	0.141267	0.137552	0.000103485
Tb09.211.1160	hypothetical protein, unlikely	0.6892	1.64096	5.37537e-05	0.812283	1.00871	0.103485
Tb09.211.1170	tubulin tyrosine ligase protein, putative	4.09466	3.93831	7.74054	1.51862	3.5305	0.620913
Tb09.211.1190	minichromosome maintenance (MCM) complex subunit, putative	0.972988	1.72301	0.215015	0.671017	1.00871	0.000103485
Tb09.211.1195	hypothetical protein, conserved	0.0810824	0.164096	0.967567	0.0706333	0.0458507	0.000103485
Tb09.211.1210	RAD51/dmc1 protein, putative	6.08118	3.44602	17.2012	2.22495	4.35581	1.24183
Tb09.211.1220	hypothetical protein, conserved	10.9461	8.6971	22.1465	6.18042	8.98673	1.65577
Tb09.211.1230	hypothetical protein, conserved	16.9462	8.04072	6.82672	6.63953	9.21599	6.51959
Tb09.211.1240	hypothetical protein, conserved	0.6892	2.0512	0.161261	1.09482	1.97158	0.310456
Tb09.211.1250	proteasome alpha 1 subunit, putative	2.10814	1.39482	2.25766	0.459117	1.78818	0.000103485
Tb09.211.1260	hypothetical protein, unlikely	6.48659	5.90746	2.04264	5.75662	6.37324	0.827884
Tb09.211.1270	hypothetical protein, conserved	0.0405412	0.492289	5.37537e-05	0.176583	0.504357	0.000103485
Tb09.211.1280	hypothetical protein, conserved	12.4867	5.49722	23.3291	5.82725	7.29026	2.27668
Tb09.211.1290	hypothetical protein, conserved	2.14868	2.46144	0.591291	1.83647	3.75976	0.413942
Tb09.211.1300	hypothetical protein, conserved	17.1084	11.1585	2.41892	12.3961	9.8579	4.9673
Tb09.211.1310	hypothetical protein, conserved	1.82435	0.410241	1.72012	0.52975	0.917013	0.413942
Tb09.211.1320	AMP deaminase, putative	13.9867	6.07156	0.913813	8.08751	7.93217	1.86274
Tb09.211.1330	hypothetical protein, conserved	4.29736	4.4306	3.54775	3.31977	4.99772	1.65577
Tb09.211.1340	hypothetical protein, unlikely	1.09461	0.984577	0.645045	1.09482	1.32967	0.724398
Tb09.211.1350	peptidyl-prolyl cis-trans isomerase (cyclophilin-40), putative	26.595	9.02529	85.5759	13.6675	13.3425	8.48581
Tb09.211.1360	hypothetical protein, conserved	1.13515	1.31277	5.37537e-05	1.34203	1.19212	0.413942
Tb09.211.1370	glyceraldehyde-3-phosphate dehydrogenase, putative	6.44605	5.00494	8.65435	2.79002	3.85146	0.517427
Tb09.211.1380	glycine cleavage system H protein, putative	14.9192	8.533	25.103	20.413	16.2311	11.6939
Tb09.211.1390	hypothetical protein, conserved	31.3383	67.3615	11.7721	28.7124	28.7484	29.9073
Tb09.211.1400	MCAK-like kinesin, putative	6.72984	5.00494	1.3976	3.10787	3.85146	2.1732
Tb09.211.1410	hypothetical protein, unlikely	0.405412	0.164096	1.29009	3.53167e-05	0.137552	0.000103485
Tb09.211.1460	hypothetical protein, unlikely	4.05412e-05	8.20481e-05	5.37537e-05	3.53167e-05	0.0458507	0.000103485
Tb09.211.1470	PACRGB	0.121624	1.23072	5.37537e-05	0.388483	0.0458507	0.103485
Tb09.211.1480	hypothetical protein, conserved	4.21628	6.56385	0.967567	2.9666	4.12656	2.48365
Tb09.211.1500	katanin, putative	4.33791	2.0512	2.74144	1.6952	2.47594	0.413942
Tb09.211.1510	small nuclear RNA gene activation protein (SNAP) 50, putative	7.13525	3.03578	2.95646	2.01305	2.84274	1.55228
Tb09.211.1520	hypothetical protein, unlikely	0.0810824	8.20481e-05	5.37537e-05	0.176583	4.58507e-05	0.000103485
Tb09.211.1530	kinetoplastid-specific dual specificity phosphatase, putative	8.47311	3.11783	4.08528	3.10787	4.12656	1.34531
Tb09.211.1540	hypothetical protein, conserved	1.70273	2.46144	0.0537537	1.23608	0.962864	0.620913
Tb09.211.1550	chaperone protein DNAJ, putative	18.1219	8.04072	18.9213	15.2215	10.6832	6.20913
Tb09.211.1560	hypothetical protein, unlikely	6.60821	7.13819	7.52552	6.81611	8.29897	3.82896
Tb09.211.1570	protein kinase, putative	3.12167	1.23072	0.698798	0.4238	1.14627	0.000103485
Tb09.211.1580	hypothetical protein, conserved	3.20275	0.984577	3.92402	2.61343	2.56764	1.75925
Tb09.211.1590	hypothetical protein, conserved	1.94598	1.72301	0.215015	1.6952	2.47594	0.310456
Tb09.211.1600	hypothetical protein, conserved	1.70273	1.06663	2.52643	0.4238	1.23797	0.000103485
Tb09.211.1610	phosphatidylserine decarboxylase, putative	27.7707	3.52807	46.1745	7.80498	6.09814	2.79411
Tb09.211.1620	hypothetical protein, conserved	27.4464	4.59469	55.5814	17.4111	15.36	6.83004
Tb09.211.1630	hypothetical protein, conserved	8.14878	4.02036	2.58018	1.13013	2.10913	0.413942
Tb09.211.1640	hypothetical protein, conserved	3.16221	1.39482	1.61261	0.6357	1.55892	0.310456
Tb09.211.1650	hypothetical protein, conserved	0.851365	1.14867	5.37537e-05	0.31785	0.641909	0.517427
Tb09.211.1655	hypothetical protein, conserved	2.02706	2.70759	1.61261	0.600383	1.83403	0.310456
Tb09.211.1660	hypothetical protein, unlikely	4.05412e-05	8.20481e-05	5.37537e-05	0.0353167	0.0458507	0.000103485
Tb09.211.1670	hypothetical protein, conserved	2.31085	1.55891	0.752552	2.15432	2.56764	0.310456
Tb09.211.1680	hypothetical protein, conserved	0.0405412	8.20481e-05	5.37537e-05	3.53167e-05	4.58507e-05	0.000103485
Tb09.211.1690	hypothetical protein, conserved	22.5409	28.3886	16.9324	52.0568	62.4486	24.0086
Tb09.211.1695	small nuclear ribonucleoprotein Sm-F	6.85146	4.4306	1.23634	2.50748	4.40166	0.620913
Tb09.211.1710	hypothetical protein, unlikely	0.405412	0.164096	0.86006	0.2119	0.137552	0.103485
Tb09.211.1720	hypothetical protein, conserved	3.04059	0.902529	0.645045	0.353167	0.596059	0.206971
Tb09.211.1730	hypothetical protein, unlikely	0.0405412	8.20481e-05	5.37537e-05	0.0353167	4.58507e-05	0.000103485
Tb09.211.1740	hypothetical protein, conserved	1.66219	1.31277	5.1066	1.55393	2.20083	0.310456
Tb09.211.1750	mitochondrial carrier protein, putative	1.17569	0.328192	3.49399	0.706333	0.183403	0.103485
Tb09.211.1760	amino acid transporter, putative	0.851365	0.492289	0.376276	0.565067	0.962864	0.310456
Tb09.211.1770	hypothetical protein, conserved	0.608118	2.29735	0.537537	0.141267	0.68776	0.103485
Tb09.211.1780	hypothetical protein, conserved	0.202706	0.574337	5.37537e-05	0.459117	0.596059	0.517427
Tb09.211.1790	TAX-1	2.55409	1.23072	5.05285	0.247217	0.68776	0.103485
Tb09.211.1810	hypothetical protein, conserved	0.810824	2.0512	0.107507	1.02418	2.15498	0.206971
Tb09.211.1820	DNA polymerase epsilon catalytic subunit, putative	19.5814	4.67674	8.86937	3.10787	3.20955	1.03485
Tb09.211.1830	hypothetical protein, conserved	9.08122	5.57927	2.84895	1.83647	3.3471	0.724398
Tb09.211.1840	hypothetical protein, unlikely	0.648659	0.410241	0.913813	1.02418	0.550208	0.724398
Tb09.211.1850	hypothetical protein, conserved	3.68925	3.03578	1.29009	2.01305	4.35581	0.827884
Tb09.211.1860	hypothetical protein, unlikely	5.02711	1.88711	1.3976	3.6023	2.70519	0.620913
Tb09.211.1870	hypothetical protein, conserved	2.47301	1.31277	0.645045	0.31785	0.779461	0.103485
Tb09.211.1880	hypothetical protein, conserved	5.39198	2.62554	2.31141	3.46103	4.17241	1.55228
Tb09.211.1890	hypothetical protein, conserved	0.932447	1.55891	0.0537537	0.247217	1.00871	0.620913
Tb09.211.1900	hypothetical protein, conserved	0.648659	0.410241	0.483784	0.565067	1.46722	0.310456
Tb09.211.1910	hypothetical protein, conserved	1.74327	1.47687	5.37537e-05	0.353167	1.19212	0.310456
Tb09.211.1920	hypothetical protein, unlikely	4.05412	1.88711	3.44024	1.30672	2.06328	0.517427
Tb09.211.1930	hypothetical protein, conserved	0.648659	0.328192	1.5051	0.282533	0.366805	0.000103485
Tb09.211.1940	hypothetical protein, conserved	2.87842	0.902529	1.29009	2.08368	1.51307	1.4488
Tb09.211.1950	hypothetical protein, conserved	10.6623	2.13325	4.56907	1.51862	1.74233	0.931369
Tb09.211.1960	3-demethylubiquinone-9 3-methyltransferase, putative	2.79734	3.52807	0.161261	2.40153	3.30125	1.13834
Tb09.211.1970	hypothetical protein, unlikely	1.45948	0.0820481	5.37537e-05	0.882916	0.596059	0.620913
Tb09.211.1980	hypothetical protein, unlikely	0.0810824	0.492289	5.37537e-05	0.6357	0.68776	0.103485
Tb09.211.2010	hypothetical protein, conserved	0.364871	0.246144	0.86006	0.282533	0.733611	0.000103485
Tb09.211.2020	synaptojanin (N-terminal domain), putative	0.364871	1.64096	5.37537e-05	0.812283	0.596059	0.310456
Tb09.211.2070	hypothetical protein, conserved	4.50007	7.22023	2.9027	9.67676	10.3623	4.86382
Tb09.211.2080	hypothetical protein, conserved	0.729741	0.984577	0.0537537	0.31785	1.28382	0.000103485
Tb09.211.2090	hypothetical protein, conserved	1.70273	2.2153	2.0964	1.09482	2.93444	0.310456
Tb09.211.2100	hypothetical protein, conserved	5.22981	3.61012	0.322522	4.6618	5.50208	2.38017
Tb09.211.2110	elongation factor 1-alpha, putative	2.31085	3.52807	0.161261	4.48522	5.77718	2.58714
Tb09.211.2120	hypothetical protein, unlikely	11.5137	13.3738	2.95646	17.729	12.8382	9.10672
Tb09.211.2130	hypothetical protein, unlikely	17.3516	18.2147	5.26787	11.2307	15.6809	7.24398
Tb09.211.2150	poly(A)-binding protein 1	3.00005	4.02036	1.02132	1.76583	3.7139	1.55228
Tb09.211.2160	hypothetical protein	4.05412e-05	0.0820481	5.37537e-05	0.141267	4.58507e-05	0.000103485
Tb09.211.2180	hypothetical protein, conserved	6.2028	4.59469	3.54775	4.97965	5.96059	1.65577
Tb09.211.2190	hypothetical protein, conserved	7.86499	7.63047	11.3958	10.1359	8.02387	3.20805
Tb09.211.2200	hypothetical protein, conserved	4.29736	1.64096	1.07507	2.08368	2.61349	0.413942
Tb09.211.2205	hypothetical protein, conserved	1.17569	1.14867	1.12883	0.706333	0.962864	0.310456
Tb09.211.2210	hypothetical protein, unlikely	0.121624	0.246144	5.37537e-05	0.0706333	0.0917013	0.103485
Tb09.211.2220	hypothetical protein, conserved	0.243247	0.0820481	0.537537	0.0706333	0.183403	0.000103485
Tb09.211.2230	hypothetical protein, conserved	0.608118	0.656385	1.07507	0.600383	0.917013	0.206971
Tb09.211.2250	hypothetical protein, conserved	1.50002	2.3794	0.86006	0.776966	0.871163	0.206971
Tb09.211.2260	protein kinase, putative	2.14868	1.96915	1.98889	0.776966	1.28382	0.206971
Tb09.211.2270	hypothetical protein, conserved	8.59473	0.820481	48.3784	5.54472	2.24668	0.413942
Tb09.211.2280	hypothetical protein, unlikely	0.283788	0.492289	5.37537e-05	0.988866	1.10042	0.310456
Tb09.211.2290	chaperone protein DNAJ, putative	0.567576	1.06663	0.591291	0.565067	0.962864	0.310456
Tb09.211.2300	ATP-dependent DEAD/H RNA helicase, putative	11.1488	4.34855	3.92402	6.10978	5.54793	3.31154
Tb09.211.2310	Bem46-like serine peptidase	1.86489	3.44602	0.0537537	4.13205	5.31868	1.65577
Tb09.211.2330	small GTPase, putative	4.33791	2.2153	5.05285	0.6357	1.65062	0.620913
Tb09.211.2340	hypothetical protein, unlikely	0.972988	1.80506	0.0537537	2.22495	1.65062	0.931369
Tb09.211.2370	mitochondrial carrier protein, putative	2.87842	3.19988	0.86006	5.96852	5.68548	5.58822
Tb09.211.2380	hypothetical protein, conserved	0.729741	0.984577	1.3976	0.4238	0.320955	0.000103485
Tb09.211.2390	hypothetical protein, unlikely	3.40546	0.574337	12.3634	1.97773	0.733611	0.103485
Tb09.211.2400	hypothetical protein, conserved	8.79744	2.13325	25.2643	1.73052	1.87988	0.517427
Tb09.211.2420	PRP8 protein homologue	25.9869	8.6971	18.2763	8.44068	9.26184	4.65685
Tb09.211.2430	hypothetical protein, conserved	8.31094	4.92289	10.7507	4.94433	4.44752	1.75925
Tb09.211.2440	hypothetical protein, conserved	1.21624	1.06663	2.2039	0.565067	0.825312	0.310456
Tb09.211.2450	hypothetical protein, conserved	6.2028	2.54349	1.34384	3.03723	3.57635	1.96622
Tb09.211.2460	hypothetical protein, conserved	4.70278	1.64096	0.483784	3.63762	2.75104	1.75925
Tb09.211.2470	hypothetical protein, unlikely	4.05412e-05	0.246144	0.43003	0.0353167	0.0458507	0.000103485
Tb09.211.2530	hypothetical protein, conserved	2.02706	5.33313	1.5051	1.9071	7.65706	0.517427
Tb09.211.2540	calmodulin-like protein, putative	4.8244	11.4047	1.82763	3.99078	9.8579	1.4488
Tb09.211.2550	hypothetical protein, conserved	11.9191	4.2665	3.76276	8.44068	8.29897	3.93245
Tb09.211.2560	nucleoside diphosphate kinase, putative	1.50002	1.39482	2.15015	1.4833	1.65062	0.827884
Tb09.211.2570	t-complex protein 1, eta subunit, putative	41.5547	29.9476	23.5441	59.8264	52.7283	23.0773
Tb09.211.2580	30S Ribosomal protein S17, putative	6.16226	3.61012	7.04174	7.4165	7.29026	2.58714
Tb09.211.2590	proteasome beta 2 subunit, putative	15.0002	8.6971	24.9417	13.4556	11.5085	4.13942
Tb09.211.2600	hypothetical protein, conserved	2.91896	3.36397	0.0537537	2.50748	3.94316	1.13834
Tb09.211.2610	hypothetical protein, conserved	2.14868	2.62554	3.76276	2.9666	3.2554	1.34531
Tb09.211.2620	hypothetical protein, conserved	6.16226	9.02529	19.4051	6.71017	8.20727	3.00108
Tb09.211.2660	hypothetical protein, conserved	6.68929	3.44602	15.1586	1.34203	2.93444	0.517427
Tb09.211.2670	hypothetical protein, conserved	1.41894	0.902529	8.33183	1.13013	1.65062	0.103485
Tb09.211.2680	hypothetical protein, conserved	3.12167	2.29735	2.58018	1.23608	1.46722	0.724398
Tb09.211.2690	hypothetical protein, unlikely	3.36492	1.06663	0.107507	2.79002	1.55892	0.931369
Tb09.211.2700	hypothetical protein, conserved	1.17569	1.96915	1.23634	1.97773	1.74233	0.310456
Tb09.211.2710	hypothetical protein, unlikely	1.09461	2.13325	0.376276	1.44798	1.65062	1.34531
Tb09.211.2720	hypothetical protein, conserved	8.31094	2.78964	10.9658	4.97965	4.72262	0.620913
Tb09.211.2740	Gim5B protein	1.13515	8.61505	5.37537e-05	1.73052	12.288	1.13834
Tb09.211.2750	hypothetical protein, conserved	0.648659	1.80506	0.645045	0.282533	0.412656	0.000103485
Tb09.211.2780	hypothetical protein, conserved	0.364871	0.820481	1.34384	0.812283	1.28382	0.000103485
Tb09.211.2790	hypothetical protein, conserved	27.041	8.533	11.9333	15.5746	13.3884	5.07079
Tb09.211.2800	hypothetical protein, conserved	0.324329	0.656385	0.537537	0.494433	0.917013	0.103485
Tb09.211.2810	hypothetical protein, conserved	3.85141	2.54349	4.46156	4.16737	4.35581	3.93245
Tb09.211.2830	iron-sulfur cluster assembly protein, putative	0.932447	1.55891	0.0537537	1.2714	1.42137	0.413942
Tb09.211.2840	hypothetical protein, unlikely	2.18922	3.44602	2.15015	0.8476	1.05457	0.206971
Tb09.211.2850	cyclophilin type peptidyl-prolyl cis-trans isomerase, putative	0.770282	0.820481	1.82763	0.988866	1.19212	0.413942
Tb09.211.2860	hypothetical protein, conserved	2.79734	4.2665	1.66637	2.26027	4.99772	0.724398
Tb09.211.2870	DNA repair protein RAD2, putative	1.82435	0.656385	1.61261	2.04837	2.20083	1.03485
Tb09.211.2880	hypothetical protein, conserved	1.62165	1.39482	0.43003	0.141267	0.641909	0.000103485
Tb09.211.2890	hypothetical protein, unlikely	6.08118	5.00494	4.67657	8.82916	8.94088	2.89759
Tb09.211.2900	membrane transporter protein, putative	0.324329	0.328192	5.37537e-05	0.176583	0.320955	0.000103485
Tb09.211.2910	hypothetical protein, conserved	0.405412	0.820481	0.537537	0.31785	0.458507	0.206971
Tb09.211.2920	membrane transporter protein, putative	2.91896	3.85626	0.107507	1.30672	2.01743	0.517427
Tb09.211.2940	hypothetical protein, conserved	1.17569	1.23072	3.44024	1.80115	1.87988	0.724398
Tb09.211.2950	hypothetical protein, conserved	2.55409	0.984577	5.6979	0.176583	1.00871	0.206971
Tb09.211.2960	hypothetical protein, conserved	0.648659	0.328192	5.37537e-05	0.141267	0.320955	0.103485
Tb09.211.2970	structural maintenance of chromosome 1, putative	1.70273	2.78964	0.107507	0.6357	2.01743	0.413942
Tb09.211.2980	hypothetical protein, unlikely	5.06765	3.52807	2.15015	3.03723	3.85146	1.24183
Tb09.211.2990	zinc finger protein, putative	3.52708	1.14867	0.376276	4.55585	1.46722	3.10456
Tb09.211.3000	hypothetical protein, conserved	10.0542	4.4306	6.28919	7.73435	7.97802	4.9673
Tb09.211.3010	hypothetical protein, conserved	1.17569	0.820481	1.34384	0.8476	1.51307	0.724398
Tb09.211.3020	acyl transferase-like protein	15.0002	4.67674	41.2291	7.87561	5.04357	6.31262
Tb09.211.3030	hypothetical protein, conserved	5.79739	1.39482	6.93423	1.0595	1.69647	0.620913
Tb09.211.3040	DNA-repair protein, putative	3.04059	2.29735	0.322522	1.20077	2.61349	0.517427
Tb09.211.3050	hypothetical protein, conserved	7.66228	8.36891	8.97687	3.14318	9.17013	6.20913
Tb09.211.3060	hypothetical protein, unlikely	3.52708	4.51265	0.376276	8.08751	6.00644	2.27668
Tb09.211.3070	hypothetical protein, conserved	2.14868	1.14867	1.61261	0.600383	1.10042	0.413942
Tb09.211.3080	hypothetical protein, conserved	20.4328	2.78964	9.03063	3.63762	3.66805	1.13834
Tb09.211.3110	hypothetical protein, conserved	4.45953	3.77421	1.45135	2.119	3.4388	0.310456
Tb09.211.3120	hypothetical protein, conserved	2.0676	0.574337	0.322522	0.8476	1.23797	0.103485
Tb09.211.3130	hypothetical protein, conserved	2.10814	0.902529	1.34384	0.74165	1.28382	0.517427
Tb09.211.3140	hypothetical protein, conserved	2.91896	4.67674	0.967567	1.87178	3.30125	1.24183
Tb09.211.3150	hypothetical protein, conserved	17.5543	8.45096	5.32162	9.92398	7.42781	6.72656
Tb09.211.3160	hypothetical protein, conserved	4.74332	2.3794	1.61261	1.2714	2.79689	0.413942
Tb09.211.3170	hypothetical protein, conserved	6.00009	7.13819	2.0964	6.07447	4.95187	6.10564
Tb09.211.3180	6-phosphogluconate dehydrogenase, decarboxylating, putative	1.54056	2.2153	0.0537537	0.600383	1.00871	0.103485
Tb09.211.3200	mitochondrial carrier protein, putative	2.91896	1.64096	0.161261	1.37735	3.5305	0.724398
Tb09.211.3210	transport protein particle (TRAPP) subunit, putative	7.86499	4.51265	2.31141	7.76966	7.47366	3.82896
Tb09.211.3230	hypothetical protein, conserved	2.39193	2.70759	0.483784	1.16545	2.43009	0.103485
Tb09.211.3240	hypothetical protein, conserved	0.810824	0.902529	0.752552	0.247217	0.458507	0.310456
Tb09.211.3250	hypothetical protein, conserved	1.29732	5.25108	0.483784	1.44798	2.65934	0.413942
Tb09.211.3260	hypothetical protein, unlikely	3.32438	12.4713	2.04264	2.68407	5.13528	1.24183
Tb09.211.3300	hypothetical protein, conserved	6.12172	4.75879	5.32162	11.5132	9.67449	5.17427
Tb09.211.3310	replication factor C, subunit 3, putative	1.62165	2.70759	0.0537537	0.776966	1.55892	0.103485
Tb09.211.3320	hypothetical protein, conserved	3.72979	4.92289	0.537537	3.88483	4.76847	2.1732
Tb09.211.3330	cystathione gamma lyase, putative	9.04068	2.78964	6.39669	3.67293	8.80333	1.75925
Tb09.211.3340	hypothetical protein, conserved	2.27031	1.88711	0.0537537	0.388483	1.28382	0.000103485
Tb09.211.3350	hypothetical protein, conserved	0.202706	0.328192	5.37537e-05	0.0706333	0.275104	0.103485
Tb09.211.3360	hypothetical protein, unlikely	5.18927	11.2406	1.66637	5.12092	6.9693	4.13942
Tb09.211.3370	hypothetical protein, conserved	1.13515	1.39482	2.95646	0.671017	1.14627	0.517427
Tb09.211.3380	hypothetical protein, unlikely	4.50007	2.3794	1.02132	5.15623	3.1637	2.89759
Tb09.211.3390	hypothetical protein, conserved	1.82435	1.64096	1.23634	0.494433	1.23797	0.103485
Tb09.211.3400	hypothetical protein, conserved	5.75685	2.29735	2.41892	1.6952	1.97158	0.103485
Tb09.211.3410	protein kinase, putative	2.71626	0.738433	0.698798	0.600383	0.733611	0.620913
Tb09.211.3420	riboflavin kinase, putative	2.63518	2.54349	0.86006	1.65988	2.47594	0.827884
Tb09.211.3430	hypothetical protein, conserved	0.891906	0.574337	5.26787	0.918233	0.320955	0.206971
Tb09.211.3440	hypothetical protein, conserved	4.66224	1.14867	1.02132	1.6952	1.42137	1.65577
Tb09.211.3460	hypothetical protein, conserved	2.47301	1.64096	3.22522	0.882916	1.69647	0.517427
Tb09.211.3470	hypothetical protein, conserved	1.01353	0.164096	3.22522	0.812283	0.275104	0.103485
Tb09.211.3490	hypothetical protein, conserved	4.01358	3.36397	6.77297	0.918233	1.37552	0.931369
Tb09.211.3500	hypothetical protein, conserved	11.0272	3.93831	1.82763	6.60422	9.21599	4.65685
Tb09.211.3510	ATP-dependent DEAD/H RNA helicase, putative	0.972988	1.80506	2.0964	0.52975	1.28382	0.000103485
Tb09.211.3530	hypothetical protein, conserved	1.41894	1.88711	0.483784	1.20077	1.83403	0.310456
Tb09.211.3610	ubiquitin-activating enzyme E1, putative	7.86499	10.0919	0.322522	1.20077	2.70519	0.310456
Tb09.211.3620	nucleic acid binding protein, putative	8.31094	1.47687	5.64414	3.88483	2.47594	0.517427
Tb09.211.3630	hypothetical protein, conserved	2.27031	0.820481	0.0537537	0.52975	1.51307	0.620913
Tb09.211.3640	prenyl protein specific carboxyl methyltransferase	0.527035	0.492289	0.645045	0.2119	0.137552	0.000103485
Tb09.211.3650	phospholipase A2-like protein, putative	1.98652	0.820481	0.0537537	1.13013	1.55892	0.724398
Tb09.211.3660	hypothetical protein, conserved	9.60826	7.30228	0.698798	10.1359	9.8579	5.38125
Tb09.211.3670	hypothetical protein, conserved	8.06769	1.96915	3.11772	2.36622	2.84274	1.13834
Tb09.211.3680	chaperone protein DNAJ, putative	1.54056	1.39482	4.78408	0.812283	1.46722	0.103485
Tb09.211.3690	hypothetical protein, conserved	1.01353	1.72301	1.34384	0.388483	0.0917013	0.000103485
Tb09.211.3700	hypothetical protein, conserved	3.04059	1.88711	1.77387	2.15432	3.30125	0.620913
Tb09.211.3720	hypothetical protein, conserved	9.40555	3.77421	3.87027	5.01497	5.63963	3.00108
Tb09.211.3730	hypothetical protein, conserved	7.41904	4.92289	2.47267	6.46295	7.38196	3.82896
Tb09.211.3740	hypothetical protein, conserved	0.810824	2.13325	0.86006	0.565067	0.871163	0.206971
Tb09.211.3750	hypothetical protein, conserved	2.02706	2.13325	2.04264	0.247217	0.320955	0.206971
Tb09.211.3760	poly(ADP-ribose) glycohydrolase, putative	3.08113	2.78964	4.19279	2.5428	2.98029	0.206971
Tb09.211.3780	hypothetical protein, conserved	1.01353	1.14867	0.0537537	0.247217	0.596059	0.206971
Tb09.211.3790	hypothetical protein, unlikely	2.51355	1.88711	0.537537	3.28445	1.87988	1.75925
Tb09.211.3800	hypothetical protein, conserved	5.79739	6.4818	0.43003	7.52245	9.21599	2.69062
Tb09.211.3820	protein kinase, putative	2.59464	2.13325	0.107507	0.6357	0.825312	0.413942
Tb09.211.3830	hypothetical protein, conserved	0.0405412	8.20481e-05	5.37537e-05	0.0353167	0.0458507	0.103485
Tb09.211.3840	hypothetical protein, conserved	2.39193	2.2153	3.01021	1.20077	1.55892	0.206971
Tb09.211.3850	cysteine desulfurase, putative	8.51365	5.00494	21.8778	5.82725	6.83175	3.00108
Tb09.211.3860	hypothetical protein, conserved	3.81087	1.72301	0.645045	0.776966	1.97158	0.413942
Tb09.211.3870	transporter, putative	0.648659	1.80506	5.37537e-05	0.2119	0.871163	0.000103485
Tb09.211.3880	hypothetical protein, conserved	1.58111	1.14867	5.37537e-05	0.282533	0.68776	0.103485
Tb09.211.3890	hypothetical protein, conserved	7.33795	9.10734	2.15015	3.3904	4.21826	2.89759
Tb09.211.3900	hypothetical protein, conserved	3.72979	2.13325	0.645045	0.282533	1.65062	0.000103485
Tb09.211.3910	hypothetical protein, conserved	1.90544	0.656385	5.37537e-05	0.10595	0.458507	0.206971
Tb09.211.3920	syntaxin, putative	5.67576	6.15361	1.72012	1.2714	2.06328	0.931369
Tb09.211.3930	hypothetical protein, conserved	0.567576	0.574337	1.45135	0.52975	0.779461	0.413942
Tb09.211.3940	hypothetical protein, conserved	19.0949	5.00494	29.1345	4.97965	4.03486	3.00108
Tb09.211.3950	hypothetical protein, conserved	3.97304	3.61012	0.483784	2.93128	2.65934	1.13834
Tb09.211.3955	hypothetical protein, conserved	5.79739	1.80506	63.9132	0.388483	0.504357	0.206971
Tb09.211.3960	hypothetical protein, unlikely	39.9331	14.5225	4.9991	5.43877	4.08071	2.79411
Tb09.211.3970	ankyrin repeat protein, putative	0.0810824	0.0820481	5.37537e-05	0.141267	0.137552	0.000103485
Tb09.211.3980	hypothetical protein, conserved	1.50002	1.31277	2.74144	0.776966	1.14627	0.000103485
Tb09.211.3990	hypothetical protein, conserved	5.91901	3.03578	37.1976	4.09673	3.39295	2.89759
Tb09.211.4000	hypothetical protein, conserved	0.486494	0.902529	2.84895	0.95355	1.60477	0.000103485
Tb09.211.4010	hypothetical protein, conserved	7.94607	2.70759	2.15015	3.67293	2.65934	1.55228
Tb09.211.4020	TFIIF-stimulated CTD phosphatase, putative	2.39193	3.93831	3.01021	4.13205	3.3471	1.4488
Tb09.211.4070	hypothetical protein	0.0405412	8.20481e-05	5.37537e-05	3.53167e-05	4.58507e-05	0.000103485
Tb09.211.4080	hypothetical protein, unlikely	0.972988	0.246144	1.5051	0.459117	0.596059	0.310456
Tb09.211.4090	hypothetical protein, unlikely	0.121624	8.20481e-05	0.86006	3.53167e-05	0.137552	0.000103485
Tb09.211.4110	NADPH--cytochrome p450 reductase, putative	3.36492	2.0512	11.2345	0.494433	0.871163	0.206971
Tb09.211.4120	RNA-binding protein, putative	14.1894	5.00494	9.72943	4.6618	7.061	3.72548
Tb09.211.4130	hypothetical protein, conserved	5.31089	4.18445	3.06396	4.34395	4.72262	0.931369
Tb09.211.4150	hypothetical protein, conserved	5.02711	2.13325	10.5895	0.8476	1.65062	0.413942
Tb09.211.4170	hypothetical protein, conserved	10.784	5.41518	11.2883	3.35508	4.95187	5.07079
Tb09.211.4180	hypothetical protein, conserved	1.90544	1.39482	1.5051	0.31785	0.320955	0.000103485
Tb09.211.4190	hypothetical protein, conserved	9.04068	1.80506	0.806306	5.89788	5.36453	3.51851
Tb09.211.4200	hypothetical protein, conserved	0.243247	0.164096	1.82763	0.0706333	4.58507e-05	0.000103485
Tb09.211.4210	ubiquitin-protein ligase, putative	1.09461	1.06663	0.215015	0.353167	0.641909	0.206971
Tb09.211.4220	hypothetical protein, unlikely	5.91901	21.3325	1.12883	2.61343	4.58507	1.86274
Tb09.211.4240	phosphoinositide-binding protein, putative	2.18922	3.69217	4.13904	0.671017	0.825312	0.000103485
Tb09.211.4260	hypothetical protein, conserved	1.13515	0.902529	0.161261	0.988866	1.14627	0.517427
Tb09.211.4270	ubiquitin carboxyl-terminal hydrolase, putative	1.25678	1.55891	5.37537e-05	0.176583	0.183403	0.103485
Tb09.211.4280	hypothetical protein, conserved	1.3784	1.96915	5.37537e-05	0.176583	0.275104	0.103485
Tb09.211.4290	hypothetical protein, conserved	1.25678	3.03578	0.322522	1.0595	1.69647	0.103485
Tb09.211.4300	hypothetical protein, conserved	3.32438	2.0512	5.42913	0.31785	0.412656	0.517427
Tb09.211.4330	aminopeptidase P, putative	34.8654	4.84084	17.9	15.7159	14.4888	9.41718
Tb09.211.4350	ribonuclease, putative	1.17569	1.14867	0.0537537	0.4238	0.504357	0.206971
Tb09.211.4360	hypothetical protein, conserved	15.284	8.20481	4.78408	11.5485	14.0762	7.24398
Tb09.211.4370	hypothetical protein, conserved	10.0948	5.25108	2.41892	12.8553	11.6002	9.62415
Tb09.211.4380	hypothetical protein, conserved	6.00009	4.2665	5.32162	6.53358	6.55665	1.86274
Tb09.211.4390	hypothetical protein, conserved	1.82435	1.31277	0.752552	1.20077	2.52179	0.413942
Tb09.211.4400	hypothetical protein, conserved	0.243247	0.656385	5.37537e-05	0.247217	1.23797	0.000103485
Tb09.211.4410	hypothetical protein, unlikely	13.9462	15.7532	5.32162	5.68598	6.18984	3.00108
Tb09.211.4430	helicase, putative	0.729741	0.656385	1.34384	0.10595	0.183403	0.103485
Tb09.211.4440	hypothetical protein, conserved	2.14868	1.31277	2.95646	0.4238	0.504357	0.103485
Tb09.211.4450	hypothetical protein, conserved	13.0543	2.87168	3.76276	11.0188	7.47366	4.65685
Tb09.211.4500	hypothetical protein, conserved	0.527035	0.656385	5.37537e-05	0.2119	0.366805	0.000103485
Tb09.211.4510	hypothetical protein, conserved	1.94598	3.19988	1.23634	1.87178	2.84274	0.724398
Tb09.211.4520	hypothetical protein, conserved	1.78381	2.87168	0.537537	1.09482	1.83403	0.206971
Tb09.211.4530	hypothetical protein, unlikely	1.29732	4.75879	0.215015	2.89597	7.01515	1.34531
Tb09.211.4540	RNA-binding protein, putative	1.54056	1.31277	0.161261	0.52975	0.871163	0.517427
Tb09.211.4560	hypothetical protein, conserved	8.22986	3.77421	1.98889	3.1785	3.80561	1.24183
Tb09.211.4570	short-chain dehydrogenase, putative	4.54061	3.36397	6.18168	6.95738	7.33611	3.51851
Tb09.211.4580	hypothetical protein, conserved	3.16221	0.656385	3.22522	4.238	5.27283	1.75925
Tb09.211.4590	hypothetical protein, unlikely	1.98652	1.39482	0.268769	3.8142	3.20955	3.41502
Tb09.211.4600	short-chain dehydrogenase, putative	0.810824	1.06663	0.537537	2.89597	2.52179	0.827884
Tb09.211.4610	vesicle-associated membrane protein, putative	1.70273	6.80999	0.107507	3.28445	3.94316	1.13834
Tb09.211.4620	hypothetical protein, unlikely	2.67572	8.45096	0.645045	3.46103	3.1637	2.89759
Tb09.211.4630	hypothetical protein, conserved	1.21624	1.47687	3.38649	0.6357	0.596059	0.103485
Tb09.211.4660	hypothetical protein, unlikely	0.162165	0.164096	0.645045	0.600383	0.366805	0.103485
Tb09.211.4670	hypothetical protein, conserved	0.486494	0.164096	0.376276	0.2119	0.458507	0.000103485
Tb09.211.4680	hypothetical protein, conserved	2.35139	0.984577	0.0537537	1.09482	1.51307	0.206971
Tb09.211.4690	hypothetical protein, conserved	2.59464	5.57927	0.698798	4.0261	8.57408	2.1732
Tb09.211.4700	reiske iron-sulfur protein , mitochondrial precursor	0.770282	0.492289	1.82763	2.29558	4.08071	0.517427
Tb09.211.4710	hypothetical protein, conserved	0.851365	0.820481	0.752552	0.353167	0.825312	0.310456
Tb09.211.4720	chaperone protein DNAJ, putative	3.36492	4.34855	1.82763	6.03915	6.74005	4.9673
Tb09.211.4730	hypothetical protein, conserved	6.44605	1.88711	5.53663	1.73052	2.88859	1.03485
Tb09.211.4740	hypothetical protein, conserved	2.71626	2.0512	0.107507	11.6192	12.1046	4.9673
Tb09.211.4750	hypothetical protein, unlikely	8.71635	9.35349	13.2772	5.89788	8.25312	3.41502
Tb09.211.4760	metacaspase 5, putative	3.36492	5.25108	0.86006	5.12092	7.29026	1.86274
Tb09.211.4780	hypothetical protein, conserved	1.78381	0.656385	5.26787	0.918233	0.641909	0.103485
Tb09.211.4790	hypothetical protein, unlikely	2.35139	3.11783	2.15015	4.06142	3.5305	0.310456
Tb09.211.4800	hypothetical protein, conserved	1.86489	1.06663	5.37537e-05	0.353167	0.825312	0.310456
Tb09.211.4810	hypothetical protein, conserved	14.3516	5.98951	4.35405	4.13205	5.68548	2.27668
Tb09.211.4820	hypothetical protein, conserved	1.98652	2.29735	0.107507	0.776966	1.83403	0.310456
Tb09.211.4830	hypothetical protein, conserved	4.86494	4.67674	3.33273	4.0261	5.27283	3.41502
Tb09.211.4840	mismatch repair protein PMS1, putative	15.5678	7.30228	7.203	2.61343	3.85146	1.55228
Tb09.211.4860	hypothetical protein	0.770282	0.984577	1.72012	0.247217	0.596059	0.000103485
Tb09.211.4870	RNA 3'-terminal phosphate cyclase-like protein	3.40546	4.75879	2.47267	3.21382	5.18113	1.03485
Tb09.211.4880	cyclophilin-like protein, putative	1.82435	0.902529	1.61261	3.24913	2.43009	1.34531
Tb09.211.4890	casein kinase II, putative	12.6083	3.69217	22.0928	3.6023	4.44752	1.86274
Tb09.211.4900	hypothetical protein	5.5136	2.0512	1.98889	5.58003	4.30996	0.827884
Tb09.211.4910	ubiquitin carboxyl-terminal hydrolase, putative	4.41899	7.38433	1.34384	2.29558	4.76847	1.13834
Tb09.211.4920	dynein-associated protein, putative	3.77033	3.44602	13.8685	2.36622	3.39295	1.4488
Tb09.211.4930	hypothetical protein	0.567576	0.820481	5.37537e-05	0.247217	0.412656	0.000103485
Tb09.211.4940	hypothetical protein, unlikely	1.94598	1.23072	8.27807	0.6357	0.458507	0.000103485
Tb09.211.4950	hypothetical protein	0.243247	8.20481e-05	0.268769	0.282533	0.229253	0.103485
Tb09.211.4960	leucine-rich repeat protein (LRRP, pseudogene), putative	0.121624	8.20481e-05	5.37537e-05	3.53167e-05	4.58507e-05	0.000103485
Tb09.211.4970	hypothetical protein, unlikely	0.6892	1.55891	3.97778	0.31785	0.641909	0.000103485
Tb09.211.4980	leucine-rich repeat protein (LRRP), putative	1.94598	1.72301	2.31141	0.706333	1.92573	0.413942
Tb09.211.5000	hypothetical protein, unlikely	4.05412e-05	8.20481e-05	5.37537e-05	3.53167e-05	0.0458507	0.000103485
Tb09.211.5010	SLACS retrotransposable element (part), putative	10.6218	0.820481	17.47	1.09482	1.19212	0.206971
Tb09.211.5015	SLACS reverse transcriptase, putative	0.121624	8.20481e-05	0.698798	3.53167e-05	4.58507e-05	0.000103485
Tb09.244.0110	variant surface glycoprotein (VSG, pseudogene), putative	4.05412e-05	0.0820481	5.37537e-05	3.53167e-05	4.58507e-05	0.000103485
Tb09.244.0120	variant surface glycoprotein (VSG, pseudogene), putative	0.283788	0.0820481	5.37537e-05	3.53167e-05	4.58507e-05	0.000103485
Tb09.244.0150	variant surface glycoprotein (VSG, pseudogene), putative	4.05412e-05	0.246144	5.37537e-05	3.53167e-05	4.58507e-05	0.000103485
Tb09.244.0170	variant surface glycoprotein (VSG, pseudogene), putative	0.0405412	8.20481e-05	5.37537e-05	3.53167e-05	4.58507e-05	0.000103485
Tb09.244.0440	hypothetical protein, conserved	0.0810824	8.20481e-05	5.37537e-05	3.53167e-05	4.58507e-05	0.000103485
Tb09.244.0500	variant surface glycoprotein (VSG, pseudogene), putative	0.0405412	8.20481e-05	5.37537e-05	3.53167e-05	4.58507e-05	0.000103485
Tb09.244.0610	variant surface glycoprotein (VSG, pseudogene), putative	4.05412e-05	0.0820481	5.37537e-05	3.53167e-05	4.58507e-05	0.000103485
Tb09.244.1140	variant surface glycoprotein (VSG, pseudogene), putative	0.0810824	8.20481e-05	5.37537e-05	3.53167e-05	4.58507e-05	0.000103485
Tb09.244.1730	variant surface glycoprotein (VSG, pseudogene), putative	0.0405412	8.20481e-05	5.37537e-05	3.53167e-05	4.58507e-05	0.000103485
Tb09.244.1870	variant surface glycoprotein (VSG, pseudogene), putative	0.0405412	0.0820481	5.37537e-05	3.53167e-05	4.58507e-05	0.000103485
Tb09.244.1930	variant surface glycoprotein (VSG, pseudogene), putative	1.09461	0.574337	1.07507	3.53167e-05	4.58507e-05	0.000103485
Tb09.244.1950	hypothetical protein	0.0810824	0.0820481	5.37537e-05	3.53167e-05	4.58507e-05	0.000103485
Tb09.244.1990	hypothetical protein, unlikely	0.405412	0.164096	0.215015	0.282533	0.0458507	0.000103485
Tb09.244.2080	hypothetical protein, unlikely	3.72979	3.36397	0.698798	2.08368	1.55892	1.34531
Tb09.244.2090	hypothetical protein, unlikely	3.68925	7.79457	1.12883	1.16545	2.61349	0.827884
Tb09.244.2110	hypothetical protein, unlikely	0.0405412	8.20481e-05	5.37537e-05	3.53167e-05	4.58507e-05	0.000103485
Tb09.244.2140	hypothetical protein, unlikely	7.21633	8.94324	2.41892	8.72321	11.1417	1.75925
Tb09.244.2240	variant surface glycoprotein (VSG)-related, putative	0.972988	1.31277	5.37537e-05	3.53167e-05	4.58507e-05	0.000103485
Tb09.244.2340	hypothetical protein	0.6892	0.0820481	0.86006	0.0706333	4.58507e-05	0.000103485
Tb09.244.2360	hypothetical protein, unlikely	0.891906	1.47687	3.11772	0.10595	0.0458507	0.000103485
Tb09.244.2390	hypothetical protein	1.62165	0.492289	5.37537e-05	0.176583	0.0917013	0.000103485
Tb09.244.2400	BARP protein	0.891906	0.656385	5.37537e-05	0.10595	0.137552	0.000103485
Tb09.244.2430	BARP protein	1.09461	0.164096	0.913813	0.10595	0.0458507	0.000103485
Tb09.244.2510	BARP protein	0.445953	0.410241	5.37537e-05	3.53167e-05	0.229253	0.000103485
Tb09.244.2530	BARP protein	3.08113	1.47687	2.2039	2.18963	1.69647	1.13834
Tb09.244.2540	ADP-ribosylation factor GTPase activating protein, putative	20.1895	5.90746	4.89159	7.31055	5.54793	8.69278
Tb09.244.2550	hypothetical protein	1.33786	1.72301	0.107507	0.31785	0.68776	0.310456
Tb09.244.2560	kinesin, putative	1.17569	1.31277	0.161261	0.459117	0.366805	0.000103485
Tb09.244.2570	calcium motive p-type ATPase, putative	0.364871	1.64096	5.37537e-05	0.565067	1.23797	0.206971
Tb09.244.2580	hypothetical protein, conserved	1.86489	1.55891	1.61261	0.918233	1.32967	0.310456
Tb09.244.2590	60S ribosomal protein L32	68.6362	23.5478	24.5117	38.036	52.5907	21.2145
Tb09.244.2600	ankyrin-repeat protein, putative	3.85141	1.80506	2.79519	0.4238	0.412656	0.000103485
Tb09.244.2620	NADH-ubiquinone oxidoreductase complex I subunit, putative	0.486494	0.492289	5.37537e-05	0.353167	0.275104	0.103485
Tb09.244.2630	40S ribosomal protein S6, putative	224.314	39.0549	60.7955	180.892	106.236	47.2929
Tb09.244.2640	hypothetical protein, conserved	7.66228	3.28192	36.2838	4.27332	3.94316	1.34531
Tb09.244.2650	hypothetical protein, conserved	0.770282	0.656385	0.107507	0.52975	0.641909	0.206971
Tb09.244.2660	hypothetical protein, conserved	0.608118	0.984577	2.84895	0.31785	0.229253	0.206971
Tb09.244.2670	hypothetical protein, conserved	3.81087	3.28192	9.72943	3.70825	3.02614	0.517427
Tb09.244.2680	hypothetical protein, conserved	0.972988	2.54349	0.107507	0.882916	2.56764	0.931369
Tb09.244.2690	hypothetical protein, unlikely	0.729741	3.19988	1.88138	1.65988	2.43009	0.827884
Tb09.244.2700	hypothetical protein, conserved	4.41899	4.67674	0.215015	6.10978	6.18984	3.00108
Tb09.244.2710	hypothetical protein, conserved	2.87842	1.96915	8.17057	2.43685	3.5305	0.517427
Tb09.244.2725	ribosomal protein L36, putative	60.6901	9.51758	168.948	84.0536	24.4843	13.1427
Tb09.244.2750	hypothetical protein, conserved	0.770282	1.47687	0.537537	0.10595	0.183403	0.000103485
Tb09.244.2760	cytosolic coat protein, putative	4.58115	3.77421	1.02132	5.40345	4.63092	2.27668
Tb09.244.2770	hypothetical protein, conserved	0.486494	1.39482	0.537537	0.776966	1.55892	0.206971
Tb09.244.2780	hypothetical protein, conserved	9.81096	3.28192	9.2994	1.62457	1.97158	0.413942
Tb09.244.2790	rRNA processing protein, putative	0.932447	0.738433	4.62282	0.918233	0.962864	0.413942
Tb09.244.2800	trypanin-related protein, putative	1.13515	2.0512	0.0537537	0.74165	0.825312	0.206971
Tb09.244.2810	hypothetical protein, conserved	5.47306	3.44602	2.41892	7.16928	6.05229	2.06971
Tb09.244.2820	DNA polymerase epsilon subunit B, putative	2.55409	1.72301	6.02042	4.80307	3.98901	1.24183
Tb09.244.2830	hypothetical protein, conserved	1.54056	1.96915	0.537537	1.30672	1.74233	0.620913
Tb09.244.2840	hypothetical protein, conserved	9.08122	8.8612	44.6156	11.7604	10.3164	2.27668
Tb09.244.2850	hypothetical protein, conserved	5.31089	7.38433	0.913813	10.7009	11.8753	3.41502
Tb09.244.2860	hypothetical protein, conserved	0.972988	1.64096	0.376276	5.15623	4.17241	3.00108
Tb09.244.2880	hypothetical protein, unlikely	0.202706	0.246144	0.43003	0.10595	0.183403	0.103485
Tb09.244.2890	SLACS reverse transcriptase, putative	0.648659	0.328192	1.02132	0.0706333	0.137552	0.000103485
Tb09.354.0040	variant surface glycoprotein (VSG, pseudogene), putative	0.202706	0.164096	5.37537e-05	3.53167e-05	0.0458507	0.000103485
Tb09.354.0060	variant surface glycoprotein (VSG, atypical), putative	0.283788	0.164096	0.0537537	0.95355	0.412656	0.310456
Tb09.354.0150	variant surface glycoprotein (VSG, pseudogene), putative	0.162165	0.410241	0.107507	3.53167e-05	4.58507e-05	0.000103485
Tb09.354.0170	expression site-associated gene (ESAG, pseudogene), putative	0.162165	8.20481e-05	5.37537e-05	3.53167e-05	4.58507e-05	0.000103485
Tb09.v1.0060	hypothetical protein, unlikely	0.162165	0.246144	0.268769	0.918233	0.68776	0.103485
Tb09.v1.0080	hypothetical protein, unlikely	0.162165	0.0820481	5.37537e-05	0.176583	0.183403	0.103485
Tb09.v1.0110	hypothetical protein, unlikely	4.05412e-05	0.656385	5.37537e-05	0.565067	0.871163	0.310456
Tb09.v1.0180	hypothetical protein, unlikely	16.2165	10.256	6.28919	6.81611	7.29026	1.13834
Tb09.v1.0190	hypothetical protein, unlikely	0.729741	0.738433	0.0537537	2.71938	4.95187	1.65577
Tb09.v1.0200	hypothetical protein, unlikely	2.91896	5.74337	0.268769	4.09673	4.67677	0.724398
Tb09.v1.0210	hypothetical protein, unlikely	0.202706	0.0820481	0.537537	0.4238	0.550208	0.517427
Tb09.v1.0250	hypothetical protein, unlikely	0.445953	0.0820481	3.65525	0.2119	0.0458507	0.000103485
Tb09.v1.0270	hypothetical protein, unlikely	10.8245	3.93831	26.5543	12.4668	10.3623	3.72548
Tb09.v1.0350	lipid-like atypical dual specificity phosphatase, putative	0.162165	0.492289	5.37537e-05	0.141267	0.412656	0.000103485
Tb09.v1.0370	hypothetical protein, conserved	0.891906	1.96915	1.77387	0.6357	0.871163	0.000103485
Tb09.v1.0380	spermidine synthase, putative	5.75685	5.90746	4.13904	15.0096	17.9276	5.07079
Tb09.v1.0390	hypothetical protein, conserved	2.59464	0.492289	1.93513	2.82533	1.92573	1.03485
Tb09.v1.0400	hypothetical protein, conserved	0.608118	0.574337	5.37537e-05	0.388483	0.550208	0.000103485
Tb09.v1.0410	hypothetical protein, conserved	4.37845	1.80506	1.45135	2.36622	2.43009	1.24183
Tb09.v1.0420	hypothetical protein, conserved	5.95955	8.77915	6.55796	14.5151	30.399	8.07187
Tb09.v1.0430	hypothetical protein, unlikely	0.0405412	8.20481e-05	0.591291	0.0353167	0.0458507	0.000103485
Tb09.v1.0560	hypothetical protein, unlikely	0.0405412	0.164096	0.537537	0.0706333	0.137552	0.000103485
Tb09.v1.0590	hypothetical protein, unlikely	10.7434	15.343	12.6859	6.1451	8.16142	2.58714
Tb09.v1.0650	hypothetical protein, conserved	75.812	31.7526	71.6537	7.6284	10.6832	3.72548
Tb09.v1.0710	hypothetical protein, unlikely	1.45948	0.164096	1.34384	0.31785	0.412656	0.310456
Tb09.v1.0730	hypothetical protein, unlikely	0.0405412	8.20481e-05	5.37537e-05	0.353167	0.0917013	0.000103485
Tb09.v1.0740	hypothetical protein, unlikely	0.567576	0.0820481	2.74144	0.565067	0.366805	0.206971
Tb09.v1.0750	hypothetical protein, unlikely	4.05412e-05	8.20481e-05	5.37537e-05	3.53167e-05	0.0458507	0.000103485
Tb09.v1.0770	hypothetical protein, conserved	2.18922	8.28686	0.161261	3.42572	5.86889	1.4488
Tb09.v1.0780	hypothetical protein, unlikely	0.405412	8.20481e-05	5.37537e-05	0.31785	0.229253	0.206971
Tb09.v1.0840	hypothetical protein, unlikely	0.486494	0.656385	5.37537e-05	0.282533	0.962864	0.206971
Tb09.v2.0030	hypothetical protein, conserved	4.05412e-05	0.902529	0.0537537	0.0706333	4.58507e-05	0.000103485
Tb09.v2.0040	hypothetical protein, unlikely	4.05412e-05	0.0820481	5.37537e-05	3.53167e-05	0.0458507	0.000103485
Tb09.v2.0090	variant surface glycoprotein (VSG, pseudogene), putative	0.0405412	8.20481e-05	5.37537e-05	3.53167e-05	4.58507e-05	0.000103485
Tb09.v2.0320	variant surface glycoprotein (VSG, pseudogene), putative	4.05412e-05	0.0820481	5.37537e-05	3.53167e-05	4.58507e-05	0.000103485
Tb09.v2.0400	variant surface glycoprotein (VSG, pseudogene), putative	0.0405412	0.0820481	5.37537e-05	3.53167e-05	4.58507e-05	0.000103485
Tb09.v4.0013	retrotransposon hot spot (RHS) protein, putative	0.0405412	0.0820481	5.37537e-05	3.53167e-05	4.58507e-05	0.000103485
Tb09.v4.0022	variant surface glycoprotein (VSG, pseudogene), putative	0.0405412	8.20481e-05	5.37537e-05	3.53167e-05	4.58507e-05	0.000103485
Tb09.v4.0034	variant surface glycoprotein (VSG, pseudogene), putative	4.05412e-05	0.0820481	5.37537e-05	3.53167e-05	4.58507e-05	0.000103485
Tb09.v4.0036	variant surface glycoprotein (VSG, pseudogene), putative	4.05412e-05	0.0820481	5.37537e-05	3.53167e-05	4.58507e-05	0.000103485
Tb09.v4.0039	variant surface glycoprotein (VSG, pseudogene), putative	11.1894	2.2153	29.5108	3.53167e-05	4.58507e-05	0.000103485
Tb09.v4.0065	expression site-associated gene 1 (ESAG 1), putative	4.05412e-05	0.0820481	5.37537e-05	3.53167e-05	4.58507e-05	0.000103485
Tb09.v4.0072	variant surface glycoprotein (VSG, pseudogene), putative	4.05412e-05	8.20481e-05	5.37537e-05	0.0353167	4.58507e-05	0.000103485
Tb09.v4.0086	hypothetical protein, conserved	0.0405412	8.20481e-05	5.37537e-05	3.53167e-05	4.58507e-05	0.000103485
Tb09.v4.0119	variant surface glycoprotein (VSG, pseudogene), putative	0.0810824	8.20481e-05	5.37537e-05	3.53167e-05	4.58507e-05	0.000103485
Tb09.v4.0139	variant surface glycoprotein (VSG, pseudogene), putative	4.05412e-05	8.20481e-05	5.37537e-05	3.53167e-05	0.0458507	0.000103485
Tb09.v4.0150	variant surface glycoprotein (VSG, pseudogene), putative	1.54056	1.23072	4.46156	0.388483	1.23797	0.103485
Tb09.v4.0153	hypothetical protein	1.29732	1.14867	0.591291	0.4238	0.504357	0.103485
Tb09.v4.0154	expression site-associated gene (ESAG, pseudogene), putative	0.121624	0.492289	0.0537537	3.53167e-05	4.58507e-05	0.000103485
Tb09.v4.0166	variant surface glycoprotein (VSG, atypical), putative	0.0405412	0.0820481	5.37537e-05	3.53167e-05	4.58507e-05	0.000103485
Tb09.v4.0169	variant surface glycoprotein (VSG, pseudogene), putative	0.0405412	0.0820481	5.37537e-05	3.53167e-05	4.58507e-05	0.000103485
Tb09.v4.0182	variant surface glycoprotein (VSG, pseudogene), putative	0.162165	0.328192	0.268769	3.53167e-05	4.58507e-05	0.000103485
Tb09.v4.0190	variant surface glycoprotein (VSG, pseudogene), putative	0.162165	0.164096	0.43003	0.600383	0.137552	0.000103485
Tb09.v4.0204	variant surface glycoprotein (VSG, pseudogene), putative	0.0405412	0.0820481	5.37537e-05	3.53167e-05	4.58507e-05	0.000103485
Tb09_snoRNA_0077	C/D snoRNA, TB9C5C1	4.05412e-05	0.164096	0.0537537	3.53167e-05	4.58507e-05	0.000103485
Tb10		4.05412e-05	8.20481e-05	5.37537e-05	3.53167e-05	0.0917013	0.000103485
Tb10.05.0040	hypothetical protein, conserved	7.50012	1.47687	0.376276	1.02418	1.83403	0.310456
Tb10.05.0050	hypothetical protein, conserved	10.0542	4.59469	2.04264	15.2921	12.7923	8.27884
Tb10.05.0060	hypothetical protein, conserved	2.02706	1.47687	0.483784	0.282533	0.68776	0.000103485
Tb10.05.0070	NADH-ubiquinone oxidoreductase complex I subunit,FT putative	41.1898	7.30228	29.0808	14.5505	14.2596	10.2451
Tb10.05.0080	glucosidase, putative	3.93249	8.533	2.36516	1.20077	1.60477	0.103485
Tb10.05.0090	hypothetical protein, conserved	4.05412	0.410241	1.5051	2.18963	1.37552	0.413942
Tb10.05.0095	hypothetical protein, conserved	4.1352	3.19988	0.913813	0.6357	1.92573	0.724398
Tb10.05.0100	hypothetical protein, conserved	3.72979	0.574337	0.591291	0.353167	0.596059	0.206971
Tb10.05.0110	serine/threonine protein phosphatase 5	2.31085	1.06663	5.37537e-05	0.918233	1.55892	0.620913
Tb10.05.0120	lipase domain protein, putative	0.891906	0.574337	0.268769	0.2119	0.458507	0.000103485
Tb10.05.0130	hypothetical protein	3.12167	2.3794	1.18258	24.4744	24.9428	10.659
Tb10.05.0140	hypothetical protein	1.09461	0.164096	1.77387	3.1785	1.92573	1.13834
Tb10.05.0150	citrate synthase, putative	0.972988	0.410241	5.37537e-05	1.76583	2.47594	0.103485
Tb10.05.0160	hypothetical protein, conserved	0.364871	0.656385	0.483784	0.141267	0.0917013	0.206971
Tb10.05.0170	hypothetical protein, conserved	0.405412	0.246144	5.37537e-05	0.0706333	0.0458507	0.000103485
Tb10.05.0190	hypothetical protein, conserved	0.486494	1.96915	0.483784	0.388483	0.825312	0.000103485
Tb10.05.0200	protein kinase, putative	1.41894	0.492289	0.43003	0.282533	0.412656	0.103485
Tb10.05.0210	serine/threonine kinase, putative	0.932447	0.410241	5.37537e-05	0.988866	2.24668	0.000103485
Tb10.05.0230	zinc metallopeptidase, putative	0.770282	1.72301	0.107507	0.282533	0.733611	0.000103485
Tb10.05.0240	hypothetical protein, conserved	1.13515	3.19988	0.0537537	0.918233	1.05457	0.103485
Tb10.05.0250	hypothetical protein	10.2975	4.18445	10.7507	12.7846	12.6089	1.96622
Tb10.05.0260	RNA-binding protein, putative	0.486494	0.410241	0.215015	0.141267	0.0917013	0.000103485
Tb10.05.0270	hypothetical protein, conserved	2.22976	2.54349	1.82763	0.6357	0.550208	0.310456
Tb10.100.0010	expression site-associated gene (ESAG, pseudogene), putative	4.05412e-05	8.20481e-05	0.591291	3.53167e-05	4.58507e-05	0.000103485
Tb10.100.0045	hypothetical protein, conserved	3.08113	1.47687	6.45045	2.01305	1.69647	1.75925
Tb10.100.0050	hypothetical protein, conserved	14.3516	5.57927	32.4673	7.02801	8.20727	9.62415
Tb10.100.0060	centromere/microtubule binding protein cbf5, putative	33.4059	18.6249	14.1372	25.4633	22.6961	9.21021
Tb10.100.0070	ATP synthase F1 subunit gamma protein, putative	4.86494	1.31277	18.5988	2.3309	3.02614	0.827884
Tb10.100.0090	vacuolar ATP synthase, putative	69.4876	25.8452	35.7462	34.3278	28.1982	11.9008
Tb10.100.0100	GPI transamidase component GAA1	9.77042	10.174	8.65435	7.13396	6.28154	2.69062
Tb10.100.0120	proteasome alpha 5 subunit, putative	19.2165	8.36891	18.115	23.8741	21.183	10.452
Tb10.100.0130	peroxin 14, putative	10.0542	3.77421	3.01021	10.6303	9.49109	4.44988
Tb10.100.0140	hypothetical protein, conserved	1.94598	0.984577	0.86006	0.706333	1.42137	0.517427
Tb10.100.0150	hypothetical protein, conserved	0.0810824	0.164096	5.37537e-05	0.247217	0.183403	0.103485
Tb10.100.0160	cytochrome oxidase subunit VI	8.06769	4.10241	4.94534	11.8311	17.0565	4.44988
Tb10.100.0170	proteasome alpha 2 subunit, putative	14.5543	13.2097	10.482	23.6975	24.2092	8.07187
Tb10.100.0180	hypothetical protein, conserved	5.10819	7.05614	11.2345	4.238	2.79689	3.20805
Tb10.100.0190	pumillio RNA binding protein, putative	7.09471	6.4818	2.9027	2.26027	4.44752	1.65577
Tb10.100.0200	hypothetical protein, conserved	1.01353	1.88711	2.25766	0.247217	0.320955	0.103485
Tb10.100.0210	hypothetical protein, conserved	1.58111	0.738433	3.49399	1.4833	0.504357	0.310456
Tb10.100.0220	mitochondrial structure specific endonuclease I (SSE-1), putative	0.0810824	0.492289	5.37537e-05	0.247217	0.183403	0.103485
Tb10.100.0230	protein kinase, putative	0.0405412	0.328192	0.806306	0.141267	0.137552	0.103485
Tb10.20.0060	hypothetical protein, unlikely	1.66219	2.2153	5.37537e-05	0.2119	0.0917013	0.413942
Tb10.20.0130	legume-like lectin, putative	2.55409	3.52807	5.1066	1.0595	2.20083	0.206971
Tb10.20.0180	hypothetical protein, conserved	0.527035	0.246144	3.54775	0.176583	0.229253	0.000103485
Tb10.229.90	hypothetical protein	4.05412e-05	0.0820481	5.37537e-05	0.0353167	4.58507e-05	0.000103485
Tb10.26.0030	hypothetical protein, conserved	5.87847	0.902529	0.537537	1.97773	2.47594	0.103485
Tb10.26.0040	hypothetical protein, conserved	16.784	5.98951	2.2039	4.80307	5.68548	2.1732
Tb10.26.0050	hypothetical protein, conserved	8.67581	2.13325	11.9871	4.8737	3.48465	1.65577
Tb10.26.0060	hypothetical protein, conserved	6.64875	4.10241	2.31141	3.42572	3.94316	1.24183
Tb10.26.0070	33 kDa inner dynein arm light chain, axonemal, putative	2.27031	1.23072	0.483784	0.52975	1.46722	0.103485
Tb10.26.0090	hypothetical protein, conserved	4.37845	5.90746	4.9991	1.20077	1.74233	0.413942
Tb10.26.0100	hypothetical protein, conserved	7.33795	3.93831	2.95646	5.86257	7.42781	4.24291
Tb10.26.0140	pumillio RNA binding protein, putative	3.40546	2.70759	0.322522	0.600383	0.733611	0.000103485
Tb10.26.0150	hypothetical protein, conserved	15.5678	5.82542	3.92402	7.73435	10.4081	2.89759
Tb10.26.0170	hypothetical protein, conserved	0.648659	0.410241	0.645045	0.0353167	0.412656	0.000103485
Tb10.26.0180	hypothetical protein, conserved	7.13525	4.67674	3.87027	5.61535	5.18113	1.65577
Tb10.26.0190	hypothetical protein	4.09466	1.96915	16.0186	1.80115	2.24668	0.620913
Tb10.26.0200	guanylate kinase, putative	1.62165	0.574337	0.483784	0.459117	0.504357	0.103485
Tb10.26.0210	hypothetical protein, conserved	3.89195	2.46144	8.92312	2.15432	2.06328	1.03485
Tb10.26.0220	chloride channel protein, putative	20.5949	5.90746	120.677	4.90902	5.04357	3.41502
Tb10.26.0230	hypothetical protein, conserved	6.64875	5.25108	0.591291	7.73435	8.29897	5.79519
Tb10.26.0240	hypothetical protein, conserved	4.74332	4.2665	0.86006	7.87561	6.23569	2.58714
Tb10.26.0260	hypothetical protein, conserved	2.63518	6.56385	1.93513	3.67293	5.31868	1.75925
Tb10.26.0280	hypothetical protein, conserved	0.121624	8.20481e-05	5.37537e-05	0.0353167	0.0458507	0.103485
Tb10.26.0290	calcium-transporting ATPase, putative	2.14868	3.03578	0.806306	0.918233	2.01743	0.724398
Tb10.26.0300	hypothetical protein, conserved	0.932447	1.14867	0.0537537	0.459117	0.825312	0.000103485
Tb10.26.0310	hypothetical protein, conserved	3.81087	0.984577	3.11772	1.9071	2.15498	1.13834
Tb10.26.0320	nicotinate phosphoribosyltransferase, putative	4.70278	7.05614	2.9027	1.55393	2.79689	0.310456
Tb10.26.0330	hypothetical protein, conserved	29.7978	9.02529	14.9973	9.7474	9.44524	10.452
Tb10.26.0340	hypothetical protein, conserved	7.29741	3.28192	4.73033	3.70825	3.98901	1.24183
Tb10.26.0350	hypothetical protein, conserved	2.14868	0.820481	7.9018	0.388483	0.504357	0.000103485
Tb10.26.0360	hypothetical protein, conserved	6.00009	1.96915	7.41801	0.812283	1.97158	0.206971
Tb10.26.0385	hypothetical protein, conserved	0.0405412	8.20481e-05	5.37537e-05	3.53167e-05	4.58507e-05	0.000103485
Tb10.26.0390	hypothetical protein, conserved	7.45958	9.18939	1.12883	13.2437	15.3141	1.86274
Tb10.26.0400	hypothetical protein, conserved	0.0810824	0.246144	0.645045	0.565067	0.366805	0.000103485
Tb10.26.0410	hypothetical protein, conserved	2.22976	0.410241	4.73033	3.99078	2.10913	0.413942
Tb10.26.0420	hypothetical protein, unlikely	0.851365	0.164096	5.59039	0.353167	0.320955	0.000103485
Tb10.26.0430	hypothetical protein, conserved	16.0543	2.62554	7.36426	6.67485	5.50208	4.44988
Tb10.26.0440	hypothetical protein, conserved	7.21633	1.64096	0.967567	5.01497	6.00644	3.31154
Tb10.26.0480	TFIIF-stimulated CTD phosphatase, putative	0.0405412	0.0820481	5.37537e-05	3.53167e-05	4.58507e-05	0.000103485
Tb10.26.0510	CYC2-like cyclin, putative	0.851365	1.14867	2.04264	0.988866	1.10042	0.310456
Tb10.26.0520	hypothetical protein, conserved	1.50002	1.39482	5.37537e-05	0.52975	1.19212	0.103485
Tb10.26.0530	hypothetical protein, conserved	1.66219	0.656385	2.15015	0.918233	1.10042	0.103485
Tb10.26.0540	hypothetical protein, conserved	3.32438	1.39482	9.03063	1.76583	2.84274	0.620913
Tb10.26.0550	hypothetical protein, conserved	12.7705	6.23566	11.6646	7.02801	8.34482	3.20805
Tb10.26.0560	60S ribosomal protein L6, putative	17.8381	7.87662	8.7081	55.6591	27.5563	27.9411
Tb10.26.0570	hypothetical protein, conserved	5.22981	3.85626	10.1595	8.01688	6.55665	4.9673
Tb10.26.0590	protein phosphatase 2a regulatory subunit, putative	6.16226	4.75879	3.76276	4.73243	4.63092	0.931369
Tb10.26.0600	hypothetical protein, conserved	0.932447	0.574337	5.37537e-05	0.95355	1.05457	0.103485
Tb10.26.0630	hypothetical protein, conserved	6.60821	2.87168	2.68769	1.97773	2.15498	0.931369
Tb10.26.0640	hypothetical protein, conserved	2.0676	3.03578	1.12883	1.55393	1.97158	0.310456
Tb10.26.0670	intraflagellar transport protein IFT55/IFT57, putative	16.6219	7.05614	5.75165	9.25296	8.89503	5.38125
Tb10.26.0690	hypothetical protein, conserved	0.891906	1.88711	0.0537537	1.23608	2.33838	2.06971
Tb10.26.0700	hypothetical protein	0.405412	0.0820481	5.37537e-05	0.0353167	0.0458507	0.000103485
Tb10.26.0740	RNA-binding protein, putative	3.52708	1.80506	0.107507	1.44798	2.70519	0.724398
Tb10.26.0750	hypothetical protein, conserved	4.25682	1.80506	21.6628	5.12092	3.57635	1.65577
Tb10.26.0760	hypothetical protein, conserved	3.28384	1.06663	0.86006	1.2714	1.28382	0.724398
Tb10.26.0770	hypothetical protein, conserved	38.5952	13.2097	11.6646	15.9631	19.2114	13.2461
Tb10.26.0780	hypothetical protein, conserved	2.59464	1.14867	5.91291	1.65988	1.87988	0.517427
Tb10.26.0790	procyclic form surface glycoprotein	4.8244	1.39482	0.0537537	18.8944	20.0367	15.8333
Tb10.26.0800	hypothetical protein, conserved	1.09461	0.574337	11.127	1.37735	0.962864	0.103485
Tb10.26.0825	hypothetical protein, conserved	0.0405412	0.574337	0.86006	0.2119	0.0458507	0.000103485
Tb10.26.0830	hypothetical protein, conserved	7.94607	3.61012	3.11772	8.15815	5.68548	5.17427
Tb10.26.0840	E1-like ubiquitin-activating enzyme, putative	4.01358	3.69217	4.24654	4.16737	5.04357	1.13834
Tb10.26.0850	hypothetical protein, conserved	1.54056	1.39482	0.698798	0.282533	0.366805	0.103485
Tb10.26.0860	HIRA-interacting protein 5, putative	2.27031	2.78964	1.72012	6.5689	4.81432	2.06971
Tb10.26.0880	hypothetical protein, conserved	3.52708	3.52807	0.268769	1.02418	1.87988	0.827884
Tb10.26.0900	hypothetical protein, conserved	46.298	7.87662	22.4691	5.86257	3.94316	1.96622
Tb10.26.0910	hypothetical protein, conserved	10.1758	7.46638	1.66637	6.03915	8.25312	2.48365
Tb10.26.0920	hypothetical protein, conserved	2.67572	0.984577	10.9658	1.97773	1.87988	0.931369
Tb10.26.0930	hypothetical protein, conserved	3.77033	1.39482	9.51441	1.02418	2.20083	0.827884
Tb10.26.0940	deoxyribodipyrimidine photolyase, putative	3.24329	1.88711	1.3976	6.46295	4.72262	4.03593
Tb10.26.0950	hypothetical protein, conserved	11.5948	3.77421	6.77297	9.85335	8.02387	5.17427
Tb10.26.0960	paraflagellar rod protein	2.14868	1.55891	0.86006	1.23608	1.42137	0.517427
Tb10.26.0980	hypothetical protein, conserved	2.79734	2.29735	0.0537537	2.36622	2.98029	1.13834
Tb10.26.1000	hypothetical protein, conserved	2.71626	0.902529	0.537537	0.988866	1.23797	0.206971
Tb10.26.1010	hypothetical protein, conserved	0.567576	0.738433	0.0537537	0.600383	0.641909	0.310456
Tb10.26.1020	hypothetical protein, conserved	0.567576	0.984577	2.41892	1.13013	0.871163	0.413942
Tb10.26.1030	DNA mismatch repair protein, putative	2.79734	1.31277	3.81651	0.95355	1.78818	0.103485
Tb10.26.1040	hypothetical protein, conserved	3.36492	2.78964	4.08528	2.08368	3.57635	0.620913
Tb10.26.1060	hypothetical protein, conserved	7.09471	1.96915	11.8796	3.49635	5.04357	1.4488
Tb10.26.1070	hypothetical protein, conserved	7.25687	2.3794	1.82763	4.09673	4.63092	1.86274
Tb10.26.1080	heat shock protein 83	237.896	232.196	64.2895	811.471	822.974	380.827
Tb10.329.0010	hypothetical protein, unlikely	0.445953	8.20481e-05	5.37537e-05	0.388483	0.733611	0.000103485
Tb10.329.0030	protein kinase, putative	2.67572	1.88711	3.81651	1.62457	2.20083	1.13834
Tb10.329.0040	ATP-binding cassette protein, putative	21.1625	6.56385	8.54684	9.00575	9.39939	5.48473
Tb10.389.0020	phosphatidic acid phosphatase alpha, putative	0.405412	0.656385	0.698798	0.176583	0.275104	0.000103485
Tb10.389.0050	hypothetical protein, conserved	1.29732	0.984577	0.322522	0.494433	1.69647	0.413942
Tb10.389.0060	dynein light chain, putative	3.60816	2.70759	1.77387	2.26027	5.68548	0.827884
Tb10.389.0070	elongation factor TU, putative	3.08113	1.72301	3.65525	1.83647	4.03486	0.620913
Tb10.389.0080	hypothetical protein, conserved	1.09461	2.0512	2.31141	0.8476	1.97158	0.413942
Tb10.389.0090	hypothetical protein, conserved	0.121624	8.20481e-05	0.0537537	3.53167e-05	4.58507e-05	0.103485
Tb10.389.0100	hypothetical protein, conserved	2.63518	1.23072	1.66637	1.23608	2.01743	0.517427
Tb10.389.0110	DNA-directed RNA polymerases II subunit, putative	4.58115	8.36891	2.58018	9.9593	10.5457	2.69062
Tb10.389.0120	DNA-directed RNA polymerase II, putative	0.0810824	0.0820481	5.37537e-05	0.176583	0.0917013	0.310456
Tb10.389.0130	30S ribosomal protein S8, putative	2.10814	2.0512	0.645045	1.55393	3.80561	0.413942
Tb10.389.0140	hypothetical protein, conserved	3.08113	2.70759	0.752552	1.23608	2.01743	0.310456
Tb10.389.0150	hypothetical protein, conserved	18.5679	5.08698	5.91291	2.15432	5.27283	1.65577
Tb10.389.0160	periodic tryptophan protein 2, putative	5.27035	2.95373	3.17147	5.12092	6.55665	2.79411
Tb10.389.0170	hypothetical protein, conserved	27.8923	5.00494	40.2615	6.7808	6.41909	3.62199
Tb10.389.0190	hypothetical protein, conserved	7.13525	2.0512	3.65525	0.388483	1.19212	0.206971
Tb10.389.0210	hypothetical protein, conserved	0.729741	0.902529	5.37537e-05	0.4238	0.68776	0.206971
Tb10.389.0220	hypothetical protein, conserved	3.77033	3.69217	0.645045	1.41267	2.65934	0.724398
Tb10.389.0240	cyclophilin type peptidyl-prolyl cis-trans isomerase, putative	7.41904	1.14867	26.1781	3.00192	2.61349	1.13834
Tb10.389.0250	glycosyltransferase, putative	3.64871	3.03578	2.52643	1.34203	3.02614	0.517427
Tb10.389.0260	hypothetical protein, conserved	15.8516	2.54349	18.5988	2.18963	3.57635	0.827884
Tb10.389.0270	actin related protein 2/3 complex, putative	0.608118	0.492289	2.0964	0.31785	0.183403	0.000103485
Tb10.389.0280	hypothetical protein, conserved	2.27031	2.0512	1.3976	0.74165	1.51307	0.103485
Tb10.389.0290	hypothetical protein, conserved	1.58111	0.492289	2.25766	0.31785	0.504357	0.724398
Tb10.389.0300	hypothetical protein, conserved	12.6083	6.97409	29.0808	8.33473	10.6832	4.86382
Tb10.389.0310	hypothetical protein, conserved	5.31089	2.13325	9.08438	1.4833	2.88859	0.413942
Tb10.389.0320	hypothetical protein, conserved	8.83798	11.897	1.3976	11.6545	13.3425	10.866
Tb10.389.0330	UTP-glucose-1-phosphate uridylyltransferase 2, putative	4.45953	1.06663	0.537537	3.63762	5.77718	3.00108
Tb10.389.0340	mitochondrial carrier protein, putative	2.55409	2.46144	4.03153	3.00192	3.3471	0.724398
Tb10.389.0350	dynein light chain, putative	3.08113	1.88711	5.37537e-05	2.15432	1.97158	0.413942
Tb10.389.0360	hypothetical protein, conserved	1.54056	1.47687	4.03153	0.353167	0.962864	0.310456
Tb10.389.0370	hypothetical protein, conserved	1.21624	1.64096	0.806306	0.176583	0.779461	0.310456
Tb10.389.0390	hypothetical protein, conserved	0.486494	0.656385	0.107507	3.53167e-05	4.58507e-05	0.000103485
Tb10.389.0430	receptor-type adenylate cyclase GRESAG 4, putative	1.21624	0.984577	0.322522	1.51862	3.072	0.620913
Tb10.389.0470	calpain-like cysteine peptidase, putative	4.54061	6.23566	0.752552	4.4499	5.18113	3.51851
Tb10.389.0480	vacuolar protein sorting complex subunit, putative	10.0137	4.67674	2.9027	4.48522	4.99772	2.48365
Tb10.389.0490	protein kinase A catalytic subunit	0.0810824	8.20481e-05	5.37537e-05	0.0706333	0.0458507	0.000103485
Tb10.389.0510	3', 5'-cyclic nucleotide phosphodiesterase, putative	3.00005	1.55891	1.88138	3.53167	5.54793	0.827884
Tb10.389.0520	hypothetical protein, conserved	5.02711	4.59469	1.12883	9.81803	6.92345	2.69062
Tb10.389.0530	methyltransferase, putative	9.40555	5.25108	10.8583	3.49635	6.64835	2.69062
Tb10.389.0540	hypothetical protein, conserved	2.63518	1.88711	0.537537	1.62457	2.65934	0.931369
Tb10.389.0550	ras-related protein rab-5	24.122	21.6607	8.49309	20.6249	16.873	7.76141
Tb10.389.0560	hypothetical protein, conserved	8.87852	7.38433	3.70901	6.32168	7.15271	0.931369
Tb10.389.0570	hypothetical protein, conserved	7.62174	0.656385	24.8342	0.8476	1.60477	0.000103485
Tb10.389.0590	hypothetical protein, conserved	7.90553	3.61012	29.457	15.5393	11.0959	7.45096
Tb10.389.0600	hypothetical protein, conserved	10.1353	3.61012	9.56816	2.86065	3.20955	2.27668
Tb10.389.0610	hypothetical protein, conserved	0.567576	1.06663	0.591291	0.4238	0.962864	0.310456
Tb10.389.0620	hypothetical protein, conserved	0.729741	0.492289	5.37537e-05	0.459117	0.550208	0.206971
Tb10.389.0630	bifunctional aminoacyl-tRNA synthetase, putative	19.703	9.51758	7.68678	23.3796	20.5411	10.0381
Tb10.389.0650	hypothetical protein, conserved	1.86489	3.77421	0.483784	1.87178	3.85146	0.517427
Tb10.389.0660	hypothetical protein, conserved	1.3784	1.55891	5.37537e-05	0.6357	0.412656	0.000103485
Tb10.389.0670	hypothetical protein, conserved	1.33786	0.410241	0.161261	1.34203	1.78818	0.310456
Tb10.389.0680	hypothetical protein, conserved	77.3931	28.6348	9.83693	90.1987	47.5013	42.636
Tb10.389.0690	mitochondrial carrier protein, putative	1.17569	1.64096	0.645045	2.119	5.13528	0.827884
Tb10.389.0710	acetyltransferase, putative	0.810824	0.820481	5.37537e-05	0.4238	0.825312	0.103485
Tb10.389.0720	hypothetical protein, conserved	1.90544	1.96915	1.93513	0.0353167	4.58507e-05	0.000103485
Tb10.389.0730	cholinephosphate cytidylyltransferase A, putative	1.05407	3.03578	0.0537537	2.29558	3.072	0.724398
Tb10.389.0760	hypothetical protein	27.7707	17.6403	2.31141	2.7547	2.70519	2.1732
Tb10.389.0800	hypothetical protein, conserved	0.0405412	0.0820481	5.37537e-05	0.10595	0.0458507	0.103485
Tb10.389.0830	hypothetical protein, conserved	0.770282	0.328192	1.66637	0.31785	0.183403	0.000103485
Tb10.389.0860	hypothetical protein, conserved	2.39193	1.47687	0.806306	0.776966	1.19212	0.206971
Tb10.389.0880	heat shock protein, putative	29.3113	8.28686	43.003	15.0802	17.6067	9.52067
Tb10.389.0890	pyruvate dehydrogenase E1 alpha subunit, putative	14.8381	6.39975	1.07507	14.3032	22.0083	7.96838
Tb10.389.0900	hypothetical protein, conserved	3.24329	2.3794	1.34384	1.37735	2.06328	0.724398
Tb10.389.0910	60S ribosomal protein L34, putative	4.05412e-05	0.0820481	1.02132	0.388483	0.183403	0.000103485
Tb10.389.0920	hypothetical protein, conserved	0.364871	0.820481	5.37537e-05	0.10595	0.0917013	0.000103485
Tb10.389.0940	pumillio RNA binding protein, putative	0.729741	0.410241	1.61261	3.53167e-05	0.0917013	0.103485
Tb10.389.0950	hypothetical protein, conserved	0.202706	0.328192	5.37537e-05	0.10595	0.137552	0.000103485
Tb10.389.1020	chaperone protein DNAJ, putative	0.810824	1.72301	5.37537e-05	0.600383	0.733611	0.206971
Tb10.389.1030	hypothetical protein, conserved	0.121624	0.164096	5.37537e-05	0.0706333	0.320955	0.206971
Tb10.389.1040	hypothetical protein, conserved	0.729741	1.06663	0.537537	0.31785	0.733611	0.103485
Tb10.389.1060	hypothetical protein	20.4733	9.10734	1.77387	14.056	13.3425	12.2113
Tb10.389.1070	hypothetical protein, conserved	15.73	9.02529	4.19279	6.25105	5.13528	1.96622
Tb10.389.1130	hypothetical protein, conserved	5.27035	5.82542	4.19279	7.13396	5.36453	1.86274
Tb10.389.1140	electron transfer protein, putative	6.52713	6.6459	7.25675	9.88866	9.58279	3.72548
Tb10.389.1160	hypothetical protein, conserved	18.4868	10.7483	2.52643	7.2046	9.30769	6.72656
Tb10.389.1170	P-type H+-ATPase, putative	0.0405412	0.0820481	5.37537e-05	3.53167e-05	0.0458507	0.000103485
Tb10.389.1180	P-type H+-ATPase, putative	0.121624	0.328192	5.37537e-05	0.176583	4.58507e-05	0.000103485
Tb10.389.1210	kinesin, putative	6.72984	1.64096	0.43003	1.30672	2.20083	0.931369
Tb10.389.1220	hypothetical protein, conserved	0.932447	1.88711	2.41892	0.918233	1.78818	0.517427
Tb10.389.1230	hypothetical protein, conserved	1.82435	1.23072	0.698798	0.918233	1.05457	0.000103485
Tb10.389.1250	hypothetical protein, conserved	0.121624	0.328192	2.31141	0.31785	0.229253	0.000103485
Tb10.389.1260	hypothetical protein, conserved	1.98652	0.984577	0.483784	3.35508	3.48465	0.103485
Tb10.389.1270	kinesin, putative	16.4192	5.00494	17.6312	7.2046	7.65706	5.79519
Tb10.389.1290	hypothetical protein, conserved	2.79734	1.96915	1.55886	2.82533	4.76847	1.13834
Tb10.389.1310	predicted S. cerevisiae Got1 homologue	4.29736	4.67674	3.01021	6.10978	4.17241	2.79411
Tb10.389.1320	hypothetical protein, conserved	2.31085	2.62554	1.34384	0.882916	1.32967	0.310456
Tb10.389.1330	membrane transporter protein, putative	0.405412	0.738433	5.37537e-05	0.671017	0.458507	0.310456
Tb10.389.1340	hypothetical protein, conserved	3.08113	6.39975	3.17147	5.61535	6.46495	2.69062
Tb10.389.1350	chaperone protein DNAJ, putative	5.02711	2.2153	9.46066	3.84952	4.90602	2.1732
Tb10.389.1360	gamma-glutamylcysteine synthetase	2.02706	4.2665	0.645045	5.15623	7.88632	1.03485
Tb10.389.1370	hypothetical protein, conserved	0.121624	0.246144	5.37537e-05	0.10595	0.183403	0.000103485
Tb10.389.1390	hypothetical protein, conserved	4.21628	1.64096	1.82763	2.26027	2.79689	0.827884
Tb10.389.1400	hypothetical protein, conserved	9.04068	2.54349	6.07417	3.46103	3.30125	1.75925
Tb10.389.1410	hypothetical protein, conserved	4.45953	5.49722	13.5997	3.63762	5.22698	0.827884
Tb10.389.1420	hypothetical protein	4.66224	6.39975	3.11772	7.69903	8.29897	5.38125
Tb10.389.1430	helicase-like protein	1.70273	1.88711	1.98889	2.04837	3.20955	0.517427
Tb10.389.1450	UDP-Gal or UDP-GlcNAc-dependent glycosyltransferase, putative	2.71626	4.2665	0.537537	1.13013	2.52179	0.517427
Tb10.389.1460	hypothetical protein	4.05412e-05	8.20481e-05	5.37537e-05	0.2119	0.0917013	0.310456
Tb10.389.1470	hypothetical protein, conserved	4.05412e-05	0.164096	0.645045	0.494433	0.229253	0.103485
Tb10.389.1480	cytosolic nonspecific dipeptidase, putative	7.17579	5.98951	2.31141	17.4111	39.6608	12.9357
Tb10.389.1490	hypothetical protein, conserved	7.17579	2.3794	2.52643	2.119	2.43009	0.724398
Tb10.389.1500	short-chain dehydrogenase, putative	10.8245	0.328192	9.13813	12.3255	4.72262	1.75925
Tb10.389.1510	hypothetical protein, conserved	6.52713	3.19988	0.591291	3.24913	3.2554	2.1732
Tb10.389.1520	hypothetical protein, conserved	2.63518	0.902529	7.25675	0.74165	0.458507	0.000103485
Tb10.389.1530	ribulose-5-phosphate 3-epimerase, putative	7.82445	3.03578	15.1048	8.19346	11.6919	1.4488
Tb10.389.1540	hypothetical protein, conserved	0.932447	3.11783	0.43003	0.565067	2.38424	0.413942
Tb10.389.1550	RAB-interacting protein, putative	0.405412	0.820481	0.0537537	0.282533	0.825312	0.103485
Tb10.389.1560	hypothetical protein, conserved	1.3784	0.820481	5.37537e-05	0.776966	0.68776	0.000103485
Tb10.389.1570	RAB-interacting protein, putative	1.90544	4.67674	3.49399	0.95355	2.06328	0.517427
Tb10.389.1580	hypothetical protein, conserved	2.79734	0.820481	3.06396	0.6357	0.641909	0.103485
Tb10.389.1590	hypothetical protein, conserved	3.81087	2.2153	1.5051	3.10787	2.84274	1.34531
Tb10.389.1600	hypothetical protein, conserved	1.58111	1.47687	0.591291	0.459117	1.10042	0.103485
Tb10.389.1610	hypothetical protein, conserved	3.40546	1.80506	2.74144	0.671017	1.28382	0.310456
Tb10.389.1620	hypothetical protein, conserved	2.59464	2.0512	0.806306	0.353167	0.641909	0.103485
Tb10.389.1630	hypothetical protein, conserved	0.0405412	8.20481e-05	5.37537e-05	0.0706333	0.0458507	0.000103485
Tb10.389.1640	RNA-binding protein, putative	4.05412e-05	0.0820481	5.37537e-05	0.0353167	4.58507e-05	0.000103485
Tb10.389.1650	RNA-binding protein, putative	1.09461	1.14867	0.0537537	0.0706333	0.320955	0.000103485
Tb10.389.1670	hypothetical protein, conserved	1.21624	2.70759	0.806306	0.988866	1.28382	0.413942
Tb10.389.1690	hypothetical protein, conserved	2.0676	0.246144	5.37537e-05	0.0353167	0.137552	0.000103485
Tb10.389.1710	hypothetical protein, conserved	2.35139	2.3794	3.6015	1.41267	2.98029	0.413942
Tb10.389.1730	protein kinase, putative	0.567576	0.820481	0.967567	0.176583	0.229253	0.103485
Tb10.389.1760	hypothetical protein, conserved	0.891906	0.984577	0.967567	1.09482	0.550208	0.827884
Tb10.389.1770	hypothetical protein, conserved	3.85141	2.70759	3.92402	3.49635	3.1637	0.931369
Tb10.389.1780	hypothetical protein, conserved	9.08122	4.34855	83.8021	3.35508	2.10913	1.75925
Tb10.389.1790	hypothetical protein, conserved	12.1624	3.61012	8.86937	6.357	4.99772	2.1732
Tb10.389.1800	syntaxin, putative	2.91896	1.55891	0.322522	4.09673	1.74233	2.48365
Tb10.389.1810	kynurenine aminotransferase, putative	2.67572	1.23072	0.752552	1.94242	5.41038	1.24183
Tb10.389.1820	hypothetical protein, conserved	2.18922	2.70759	0.483784	0.671017	1.23797	0.310456
Tb10.389.1830	hypothetical protein, conserved	1.62165	0.820481	5.37537e-05	0.565067	0.412656	0.310456
Tb10.389.1840	ABC1 protein, putative	1.05407	1.31277	0.591291	0.282533	0.504357	0.000103485
Tb10.389.1850	NAD or NADP dependent oxidoreductase, putative	0.162165	0.328192	5.37537e-05	0.176583	0.596059	0.103485
Tb10.389.1860	hypothetical protein, conserved	1.13515	1.06663	0.86006	1.13013	1.42137	0.724398
Tb10.389.1870	hypothetical protein, conserved	6.40551	1.96915	8.11681	0.6357	1.87988	0.413942
Tb10.389.1880	hypothetical protein, conserved	0.648659	1.31277	0.537537	0.565067	0.641909	0.206971
Tb10.389.1890	hypothetical protein, conserved	4.45953	0.738433	1.12883	1.76583	2.61349	0.620913
Tb10.389.1900	hypothetical protein, conserved	7.74336	3.85626	12.9546	1.16545	0.779461	0.413942
Tb10.389.1910	hypothetical protein, conserved	0.324329	0.902529	0.806306	0.176583	0.596059	0.000103485
Tb10.389.1920	hypothetical protein, conserved	10.2164	5.98951	0.86006	7.55776	7.33611	3.20805
Tb10.406.0020	argonaute-like protein	1.13515	0.984577	1.72012	0.31785	0.458507	0.000103485
Tb10.406.0030	hypothetical protein, conserved	1.21624	3.03578	1.3976	0.600383	0.68776	0.103485
Tb10.406.0050	RNA-binding protein, putative	2.7568	0.410241	18.8676	2.93128	1.42137	0.931369
Tb10.406.0060	hypothetical protein, conserved	11.7975	4.75879	4.08528	11.4779	10.6374	4.03593
Tb10.406.0070	adenosine deaminase-like protein	1.25678	0.574337	1.34384	0.176583	0.320955	0.000103485
Tb10.406.0080	hypothetical protein, conserved	1.29732	0.656385	0.483784	1.55393	1.28382	0.620913
Tb10.406.0100	hypothetical protein, conserved	10.6623	2.95373	6.28919	2.29558	2.43009	1.65577
Tb10.406.0110	hypothetical protein, conserved	23.5544	8.94324	16.4486	49.5846	42.2285	22.7668
Tb10.406.0130	zinc carboxypeptidase, putative	17.3922	4.67674	8.38558	3.28445	3.94316	2.58714
Tb10.406.0140	hypothetical protein, conserved	0.405412	1.23072	5.37537e-05	0.282533	1.37552	0.103485
Tb10.406.0160	hypothetical protein	7.05416	7.71252	0.161261	7.6284	12.1046	3.72548
Tb10.406.0170	hypothetical protein, conserved	3.12167	2.13325	2.68769	1.20077	1.87988	0.000103485
Tb10.406.0190	hypothetical protein, conserved	0.608118	1.64096	0.967567	1.37735	1.97158	1.55228
Tb10.406.0200	trans-splicing factor, putative	1.78381	1.06663	0.107507	0.74165	1.00871	0.724398
Tb10.406.0210	hypothetical protein, conserved	0.364871	0.820481	0.698798	0.353167	0.917013	0.310456
Tb10.406.0230	hypothetical protein, conserved	5.14873	1.64096	13.4922	2.3309	1.78818	0.206971
Tb10.406.0240	kinetoplastod-specific dual specificity phosphatase, putative	0.932447	0.164096	5.37537e-05	0.141267	0.0458507	0.000103485
Tb10.406.0260	iron-containing hydrogenase, putative	4.09466	1.80506	10.2132	1.65988	1.55892	0.517427
Tb10.406.0265	hypothetical protein, conserved	0.567576	0.410241	3.92402	1.30672	1.14627	0.517427
Tb10.406.0270	hypothetical protein, conserved	0.932447	1.31277	5.37537e-05	0.706333	2.06328	0.517427
Tb10.406.0280	hypothetical protein, conserved	2.67572	2.62554	0.161261	2.3309	2.70519	0.310456
Tb10.406.0290	protein tyrosine phosphatase, putative	6.00009	1.31277	2.95646	2.18963	4.72262	0.827884
Tb10.406.0320	ARP2/3 complex 16kDa subunit, putative	0.648659	0.902529	0.0537537	0.8476	1.10042	0.620913
Tb10.406.0470	mitochondrial carrier protein, putative	1.09461	0.984577	5.37537e-05	1.13013	0.917013	0.413942
Tb10.406.0480	hypothetical protein, conserved	4.8244	2.62554	3.6015	3.88483	4.44752	1.65577
Tb10.406.0500	minichromosome maintenance (MCM) complex subunit, putative	9.32447	3.61012	3.33273	4.16737	3.66805	1.03485
Tb10.406.0510	hypothetical protein, conserved	4.98656	5.33313	2.25766	6.00383	6.92345	4.86382
Tb10.406.0520	trypanothione reductase	6.56767	10.5022	0.537537	6.74548	16.4604	2.1732
Tb10.406.0540	ATP-dependent DEAD/H RNA helicase, putative	3.20275	3.28192	2.04264	2.15432	2.20083	0.724398
Tb10.406.0580	protein kinase, putative	2.22976	0.820481	3.70901	0.671017	0.825312	0.413942
Tb10.406.0600	structural maintenance of chromosome 2, putative	1.90544	2.13325	0.537537	1.13013	1.46722	0.000103485
Tb10.406.0610	hypothetical protein, conserved	0.729741	0.492289	0.86006	0.141267	0.320955	0.000103485
Tb10.406.0615	dynein light chain, putative	4.78386	3.11783	9.4069	0.494433	2.24668	0.206971
Tb10.406.0620	hypothetical protein, conserved	8.87852	2.3794	1.88138	6.03915	7.19856	2.27668
Tb10.406.0630	hypothetical protein, conserved	21.8517	7.05614	8.11681	10.0299	10.2247	6.00216
Tb10.61.0060	expression site-associated gene 4 (ESAG4) protein, putative	0.121624	0.246144	5.37537e-05	0.0706333	0.183403	0.000103485
Tb10.61.0080	hypothetical protein, conserved	4.21628	2.0512	3.87027	4.73243	4.72262	4.13942
Tb10.61.0090	potassium voltage-gated channel, putative	1.33786	1.72301	0.0537537	0.565067	2.47594	0.206971
Tb10.61.0100	protein kinase, putative	5.27035	3.03578	3.76276	7.27523	5.54793	2.1732
Tb10.61.0110	ATP-dependent zinc metallopeptidase, putative	7.5812	5.41518	4.46156	16.2103	17.9735	8.27884
Tb10.61.0120	hypothetical protein	0.770282	1.14867	0.0537537	0.31785	0.68776	0.206971
Tb10.61.0130	hypothetical protein, unlikely	0.0810824	0.164096	5.37537e-05	0.141267	0.275104	0.000103485
Tb10.61.0150	inosine-5'-monophosphate dehydrogenase	5.87847	1.39482	16.7712	2.71938	4.08071	1.75925
Tb10.61.0160	hypothetical protein, conserved	0.364871	0.410241	5.37537e-05	0.600383	1.10042	0.206971
Tb10.61.0180	peptidylprolyl isomerase-like protein, putative	10.0137	5.90746	8.54684	25.5693	19.3948	7.96838
Tb10.61.0190	hypothetical protein, conserved	4.50007	2.70759	0.322522	1.2714	2.06328	0.724398
Tb10.61.0200	hypothetical protein, conserved	4.29736	1.06663	5.37537	8.19346	7.56536	3.20805
Tb10.61.0210	Eukaryotic translation initiation factor 4E, putative	0.851365	2.0512	0.752552	0.74165	1.78818	0.103485
Tb10.61.0220	hypothetical protein, conserved	1.98652	2.78964	0.913813	9.99461	12.5172	2.58714
Tb10.61.0230	hypothetical protein, conserved	3.52708	1.72301	1.61261	2.79002	2.79689	0.620913
Tb10.61.0240	oxidoreductase-protein, putative	5.59468	7.13819	0.161261	4.97965	7.10685	3.51851
Tb10.61.0250	protein kinase, putative	1.78381	3.28192	5.37537e-05	2.47217	2.79689	1.86274
Tb10.61.0270	hypothetical protein	0.445953	0.246144	0.913813	3.53167e-05	4.58507e-05	0.103485
Tb10.61.0280	receptor-type adenylate cyclase GRESAG 4, putative	0.810824	1.14867	5.37537e-05	0.10595	0.366805	0.000103485
Tb10.61.0290	expression site-associated gene (ESAG, pseudogene), putative	0.0810824	0.0820481	5.37537e-05	0.0706333	0.0917013	0.000103485
Tb10.61.0300	class 3 lipase, putative	0.162165	0.246144	5.37537e-05	0.0353167	0.275104	0.000103485
Tb10.61.0320	hypothetical protein, conserved	0.567576	2.29735	0.0537537	0.176583	0.641909	0.000103485
Tb10.61.0330	TFIID-like protein, putative	2.7568	1.88711	0.161261	0.353167	0.596059	0.103485
Tb10.61.0340	cation transporter, putative	1.50002	2.13325	0.86006	0.353167	1.46722	0.413942
Tb10.61.0360	hypothetical protein, conserved	0.6892	0.574337	1.07507	0.2119	0.366805	0.103485
Tb10.61.0370	hypothetical protein, conserved	4.05412e-05	8.20481e-05	0.43003	3.53167e-05	4.58507e-05	0.000103485
Tb10.61.0380	glycerol uptake protein, putative	6.77038	5.49722	3.01021	0.31785	0.733611	0.103485
Tb10.61.0400	hypothetical protein, conserved	4.50007	2.3794	5.85916	5.22687	3.48465	0.724398
Tb10.61.0410	protein kinase, putative	1.17569	0.902529	5.37537e-05	0.600383	1.10042	0.310456
Tb10.61.0420	RNA binding protein, putative	0.729741	0.738433	5.37537e-05	0.565067	0.825312	0.206971
Tb10.61.0430	hypothetical protein, conserved	4.05412e-05	0.0820481	5.37537e-05	0.10595	0.0458507	0.000103485
Tb10.61.0440	peroxisome assembly protein, putative	12.8921	3.36397	16.0186	2.7547	3.4388	2.58714
Tb10.61.0450	hypothetical protein, conserved	0.202706	0.164096	5.37537e-05	0.247217	0.0917013	0.206971
Tb10.61.0460	hypothetical protein, conserved	14.1083	2.70759	4.13904	7.13396	4.90602	1.65577
Tb10.61.0480	hypothetical protein, conserved	5.5136	2.62554	6.93423	3.07255	2.88859	1.03485
Tb10.61.0490	hypothetical protein, conserved	10.2569	7.46638	3.44024	6.60422	6.00644	2.27668
Tb10.61.0500	actin related protein 2, putative	12.4056	8.8612	3.11772	7.66371	9.53694	4.34639
Tb10.61.0510	hypothetical protein, conserved	0.932447	1.06663	5.37537e-05	0.565067	0.504357	0.103485
Tb10.61.0520	hypothetical protein, conserved	2.87842	3.19988	4.9991	1.09482	1.32967	0.206971
Tb10.61.0530	hypothetical protein, conserved	3.20275	1.06663	2.0964	0.353167	1.00871	0.103485
Tb10.61.0540	hypothetical protein, conserved	7.78391	10.4201	1.23634	2.93128	7.51951	1.03485
Tb10.61.0560	hypothetical protein, conserved	17.1895	9.27144	12.2021	6.357	6.83175	4.03593
Tb10.61.0570	hypothetical protein, conserved	0.6892	1.14867	1.23634	0.141267	0.183403	0.000103485
Tb10.61.0580	hypothetical protein, conserved	11.311	10.7483	17.3087	3.1785	3.66805	2.69062
Tb10.61.0600	proteasome regulatory non-ATP-ase subunit 9	1.58111	0.328192	0.107507	0.10595	0.504357	0.206971
Tb10.61.0610	mitochondrial carrier protein, putative	16.0948	4.59469	1.77387	1.37735	3.94316	1.4488
Tb10.61.0620	hypothetical protein, conserved	2.10814	2.87168	2.31141	0.247217	1.32967	0.206971
Tb10.61.0630	anaphase promoting complex, subunit 10-like protein	0.810824	1.14867	5.37537e-05	0.282533	0.641909	0.310456
Tb10.61.0660	hypothetical protein, conserved	11.3515	7.54843	6.02042	2.86065	3.6222	1.96622
Tb10.61.0670	hypothetical protein, conserved	2.0676	2.87168	1.23634	1.4833	2.06328	0.310456
Tb10.61.0680	hypothetical protein, conserved	3.04059	2.29735	1.02132	0.282533	0.596059	0.206971
Tb10.61.0690	tRNA pseudouridine synthase A-like protein	1.21624	0.820481	3.38649	1.09482	1.23797	1.34531
Tb10.61.0700	hypothetical protein, conserved	6.16226	3.93831	0.806306	3.77888	5.50208	1.65577
Tb10.61.0710	hypothetical protein, unlikely	5.10819	9.35349	3.17147	2.86065	3.3471	1.13834
Tb10.61.0730	zinc finger protein, putative	0.932447	0.902529	5.37537e-05	0.141267	0.229253	0.206971
Tb10.61.0740	FKBP-type peptidyl-prolyl cis-trans isomerase, conserved	0.608118	0.328192	0.376276	0.2119	0.137552	0.206971
Tb10.61.0760	FKBP-type peptidyl-prolyl cis-trans isomerase, conserved	14.8381	7.95867	38.2727	6.32168	4.58507	9.62415
Tb10.61.0770	dynein light chain, putative	20.5544	3.77421	7.95555	3.49635	3.89731	2.27668
Tb10.61.0780	hypothetical protein, conserved	7.33795	1.31277	16.6099	1.73052	1.97158	0.517427
Tb10.61.0790	hypothetical protein, unlikely	5.43252	3.85626	2.84895	2.43685	2.84274	0.931369
Tb10.61.0800	hypothetical protein, conserved	1.17569	2.70759	0.215015	0.776966	1.10042	0.827884
Tb10.61.0810	hypothetical protein, conserved	2.71626	4.4306	1.07507	1.41267	2.20083	0.517427
Tb10.61.0840	ABC transporter, putative	11.2704	3.28192	11.0195	10.3125	6.7859	2.38017
Tb10.61.0850	signal recognition particle protein, putative	8.39202	2.3794	26.0168	1.83647	2.56764	0.620913
Tb10.61.0860	hypothetical protein, conserved	5.35144	5.57927	4.51531	6.28637	8.11557	2.27668
Tb10.61.0870	SNARE protein, putative	7.70282	3.11783	11.7183	3.14318	3.3471	1.4488
Tb10.61.0880	GDP-mannose 4,6 dehydratase, putative	31.4194	4.2665	9.72943	3.67293	5.36453	1.75925
Tb10.61.0890	transporter, putative	10.4596	5.98951	1.34384	3.53167	3.48465	1.75925
Tb10.61.0900	hypothetical protein, conserved	4.17574	3.61012	2.41892	1.23608	1.92573	0.827884
Tb10.61.0910	hypothetical protein, conserved	26.5139	9.02529	5.16036	6.74548	7.56536	4.34639
Tb10.61.0930	hypothetical protein, conserved	1.33786	1.23072	0.107507	0.247217	0.871163	0.103485
Tb10.61.0940	hypothetical protein, conserved	0.243247	1.39482	5.37537e-05	0.282533	0.504357	0.103485
Tb10.61.0950	hypothetical protein, conserved	0.932447	0.656385	0.0537537	0.10595	0.504357	0.103485
Tb10.61.0960	hypothetical protein, conserved	3.48654	2.87168	5.37537e-05	2.9666	4.40166	0.724398
Tb10.61.0980	glycosomal malate dehydrogenase	2.27031	0.656385	5.37537e-05	6.42763	12.4255	2.38017
Tb10.61.0990	kinesin, putative	2.59464	1.80506	0.806306	0.247217	0.733611	0.103485
Tb10.61.1020	kinesin, putative	0.608118	1.96915	5.37537e-05	0.812283	0.412656	0.206971
Tb10.61.1030	U3 snoRNA-associated protein UTP11, putative	1.41894	0.738433	0.591291	0.247217	0.320955	0.206971
Tb10.61.1040	DNA-directed RNA polymerase, alpha subunit, putative	12.284	2.3794	14.0835	4.83838	4.26411	3.82896
Tb10.61.1070	hypothetical protein, conserved (pseudogene)	11.6353	3.36397	4.51531	2.04837	2.88859	1.03485
Tb10.61.1090	histone H3 variant	3.16221	4.02036	0.86006	2.08368	2.84274	0.620913
Tb10.61.1110	hypothetical protein, conserved	1.25678	1.14867	0.0537537	0.4238	0.733611	0.310456
Tb10.61.1115	hypothetical protein, conserved	1.17569	4.59469	0.376276	3.77888	4.08071	1.24183
Tb10.61.1170	hypothetical protein, conserved	0.567576	0.0820481	1.72012	0.0353167	4.58507e-05	0.103485
Tb10.61.1180	protein kinase, putative	4.1352	1.88711	1.66637	0.600383	1.74233	0.931369
Tb10.61.1190	hypothetical protein, conserved	6.72984	2.95373	1.93513	2.40153	3.6222	0.724398
Tb10.61.1200	hypothetical protein, conserved	2.59464	1.96915	3.54775	0.600383	1.19212	0.206971
Tb10.61.1270	hypothetical protein, conserved	0.6892	0.246144	5.37537e-05	0.176583	0.320955	0.000103485
Tb10.61.1280	hypothetical protein, conserved	0.445953	0.0820481	2.04264	0.10595	0.183403	0.000103485
Tb10.61.1290	hypothetical protein, conserved	8.83798	8.45096	1.66637	21.8257	22.421	13.0392
Tb10.61.1300	hypothetical protein, conserved	3.77033	2.54349	0.215015	7.38118	5.31868	4.03593
Tb10.61.1310	hypothetical protein, conserved	0.527035	0.738433	1.07507	0.388483	0.320955	0.103485
Tb10.61.1320	hypothetical protein, conserved	7.78391	2.2153	5.6979	2.7547	2.38424	1.13834
Tb10.61.1330	nucleosome assembly protein, putative	4.86494	5.49722	2.2039	9.46486	15.4517	5.27776
Tb10.61.1340	hypothetical protein, conserved	2.67572	1.64096	5.37537e-05	1.51862	1.51307	0.413942
Tb10.61.1350	hypothetical protein, conserved	6.32442	5.49722	2.63393	1.87178	2.47594	0.827884
Tb10.61.1360	RNA polymerase III C11 subunit, putative	4.66224	2.46144	20.0501	3.10787	3.3471	0.931369
Tb10.61.1370	hypothetical protein, conserved	7.13525	8.20481	0.43003	6.39232	9.62864	3.82896
Tb10.61.1380	synaptobrevin-type vesicle transport protein, putative	1.09461	3.77421	0.0537537	0.988866	1.51307	0.000103485
Tb10.61.1430	hypothetical protein, conserved	8.10824	6.89204	3.06396	5.40345	6.18984	3.31154
Tb10.61.1440	hypothetical protein, conserved	6.16226	6.97409	1.3976	3.92015	4.72262	1.96622
Tb10.61.1480	hypothetical protein, conserved	0.648659	0.574337	0.537537	0.247217	0.229253	0.206971
Tb10.61.1520	protein kinase, putative	0.567576	0.492289	0.537537	0.74165	0.320955	0.310456
Tb10.61.1530	lipoic acid synthetase, mitochondrial precursor, putative	1.13515	1.06663	1.98889	0.52975	0.641909	0.103485
Tb10.61.1550	hypothetical protein, conserved	1.50002	3.03578	0.591291	0.882916	2.56764	0.931369
Tb10.61.1560	intraflagellar transport protein IFT80/CHE2, putative	1.45948	0.820481	5.37537e-05	0.176583	0.229253	0.103485
Tb10.61.1590	intraflagellar transport protein IFT52, putative	1.21624	1.14867	0.537537	0.8476	0.550208	0.413942
Tb10.61.1630	RNA binding protein, putative	0.729741	0.656385	1.82763	0.776966	0.68776	0.310456
Tb10.61.1650	hypothetical protein	1.50002	0.574337	5.37537e-05	2.5428	2.47594	0.517427
Tb10.61.1690	hypothetical protein, conserved	0.243247	0.328192	0.0537537	0.141267	0.366805	0.206971
Tb10.61.1700	hypothetical protein, conserved	4.98656	2.78964	5.1066	1.87178	2.79689	0.620913
Tb10.61.1710	sarcoplasmic reticulum glycoprotein, putative	3.446	3.69217	0.215015	0.776966	1.74233	0.413942
Tb10.61.1730	hypothetical protein, conserved	0.0810824	0.574337	5.37537e-05	0.31785	0.366805	0.000103485
Tb10.61.1750	C-terminal motor kinesin, putative	4.86494	8.28686	10.3745	1.09482	1.14627	0.103485
Tb10.61.1770	hypothetical protein, conserved	10.1353	4.18445	0.645045	4.41458	4.86017	3.00108
Tb10.61.1780	hypothetical protein, conserved	18.8922	4.02036	8.86937	11.1954	15.0849	9.41718
Tb10.61.1790	hypothetical protein, conserved	9.32447	1.47687	9.35315	7.6284	6.92345	6.00216
Tb10.61.1800	hypothetical protein, unlikely	0.121624	8.20481e-05	5.37537e-05	3.53167e-05	4.58507e-05	0.000103485
Tb10.61.1840	hypothetical protein, conserved	2.55409	0.656385	15.051	1.34203	1.28382	0.413942
Tb10.61.1850	protein kinase, putative	0.0405412	0.0820481	5.37537e-05	0.141267	0.0917013	0.000103485
Tb10.61.1870	aminopeptidase, putative	16.703	11.2406	3.81651	23.1324	27.6938	9.93461
Tb10.61.1880	protein kinase, putative	6.04064	2.87168	27.3606	1.51862	1.92573	0.310456
Tb10.61.1900	protein kinase, putative	2.55409	1.55891	5.1066	0.812283	0.825312	0.103485
Tb10.61.1910	hypothetical protein, conserved	8.06769	13.3738	7.14925	2.119	1.78818	0.413942
Tb10.61.1920	fibrillarin, putative	9.44609	1.14867	9.99819	1.97773	2.70519	0.931369
Tb10.61.1940	chaperone protein DNAJ, putative	0.0405412	0.0820481	5.37537e-05	0.0706333	0.0917013	0.000103485
Tb10.61.1950	SH3 domain protein, conserved	6.60821	6.89204	0.483784	4.59117	5.77718	2.79411
Tb10.61.1970	hypothetical protein, conserved	18.1219	5.82542	60.8492	16.846	11.2334	6.93353
Tb10.61.1980	syntaxin, putative	8.31094	3.36397	2.9027	4.90902	2.65934	2.38017
Tb10.61.1990	ribosome biogenesis protein, putative	1.13515	0.738433	2.25766	0.4238	0.825312	0.000103485
Tb10.61.2010	hypothetical protein, conserved	11.1894	6.72795	31.9297	5.19155	7.19856	4.86382
Tb10.61.2020	hypothetical protein, conserved	4.21628	8.28686	0.107507	5.33282	8.29897	2.48365
Tb10.61.2060	hypothetical protein, conserved	4.25682	2.29735	4.3003	1.37735	2.20083	0.310456
Tb10.61.2080	hypothetical protein, conserved	1.94598	1.14867	7.9018	0.706333	0.779461	0.000103485
Tb10.61.2090	60S ribosomal protein L17, putative	5.43252	2.70759	5.96666	3.24913	5.45623	0.413942
Tb10.61.2100	hypothetical protein, conserved	5.75685	0.902529	5.64414	2.57812	1.69647	2.27668
Tb10.61.2110	hypothetical protein, conserved	4.86494	4.59469	1.18258	2.71938	3.85146	1.24183
Tb10.61.2130	ATP-dependent DEAD/H RNA helicase, putative	4.05412e-05	0.246144	5.37537e-05	3.53167e-05	4.58507e-05	0.000103485
Tb10.61.2180	proteasome regulatory non-ATPase subunit 8	2.79734	1.88711	1.23634	1.55393	2.47594	0.413942
Tb10.61.2190	hypothetical protein, conserved	1.01353	2.3794	1.45135	0.988866	1.19212	0.103485
Tb10.61.2200	hypothetical protein, conserved	9.16231	4.10241	10.5895	1.87178	2.52179	0.310456
Tb10.61.2210	hypothetical protein, conserved	0.243247	1.72301	5.37537e-05	1.73052	0.733611	0.413942
Tb10.61.2220	hypothetical protein, conserved	1.17569	2.46144	1.5051	0.600383	1.28382	0.206971
Tb10.61.2230	hypothetical protein, conserved	0.729741	0.656385	5.37537e-05	0.247217	0.320955	0.206971
Tb10.61.2260	intraflagellar transport protein IFT140, putative	2.10814	2.54349	0.0537537	0.671017	1.32967	0.103485
Tb10.61.2270	hypothetical protein, conserved	4.41899	3.52807	2.52643	1.4833	3.02614	0.000103485
Tb10.61.2280	hypothetical protein, conserved	1.86489	0.738433	0.376276	1.13013	3.30125	0.413942
Tb10.61.2290	hypothetical protein, conserved	2.55409	1.06663	0.0537537	0.812283	1.28382	0.413942
Tb10.61.2300	hypothetical protein, conserved	0.405412	0.574337	5.37537e-05	0.882916	0.550208	0.310456
Tb10.61.2330	protein kinase, putative	3.24329	1.14867	0.215015	0.776966	0.68776	0.000103485
Tb10.61.2350	hypothetical protein, conserved	14.8786	5.74337	5.91291	6.71017	6.8776	4.86382
Tb10.61.2360	hypothetical protein, conserved	5.18927	2.29735	2.79519	0.812283	1.78818	0.724398
Tb10.61.2370	hypothetical protein, conserved	5.59468	1.47687	1.3976	4.13205	3.1637	1.03485
Tb10.61.2390	hypothetical protein, conserved	1.21624	1.06663	3.11772	0.459117	1.00871	0.310456
Tb10.61.2400	hypothetical protein, conserved	4.33791	5.57927	0.806306	5.33282	7.88632	4.24291
Tb10.61.2410	U2 small nuclear ribonucleoprotein 40K	1.70273	0.164096	0.483784	0.353167	0.458507	0.000103485
Tb10.61.2420	hypothetical protein, conserved	0.6892	0.328192	1.34384	0.247217	0.229253	0.103485
Tb10.61.2430	hypothetical protein, conserved	30.8924	5.16903	108.475	4.6618	5.86889	2.48365
Tb10.61.2440	hypothetical protein, conserved	1.25678	2.70759	0.645045	0.671017	1.65062	0.000103485
Tb10.61.2450	hypothetical protein, conserved	1.01353	1.72301	0.0537537	0.4238	0.596059	0.103485
Tb10.61.2470	hypothetical protein, conserved	8.59473	6.15361	10.2132	3.74357	5.73133	0.620913
Tb10.61.2490	protein kinase, putative	1.45948	2.70759	0.0537537	1.2714	1.65062	0.206971
Tb10.61.2500	hypothetical protein	0.851365	0.738433	5.37537e-05	0.565067	0.320955	0.206971
Tb10.61.2510	mitochondrial carrier protein, putative	4.98656	3.11783	2.25766	3.77888	5.41038	1.24183
Tb10.61.2520	TFIIF-stimulated CTD phosphatase, putative	1.05407	0.492289	0.107507	0.247217	0.550208	0.206971
Tb10.61.2540	hypothetical protein, conserved	3.04059	2.13325	3.70901	7.13396	6.6025	1.96622
Tb10.61.2550	N-myristoyl transferase, putative	3.446	1.31277	2.25766	1.65988	1.00871	0.620913
Tb10.61.2580	hypothetical protein, conserved	1.86489	2.13325	0.0537537	0.706333	0.871163	0.206971
Tb10.61.2590	hypothetical protein, conserved	9.77042	5.49722	0.967567	5.36813	5.31868	4.34639
Tb10.61.2600	hypothetical protein, conserved	1.54056	2.0512	0.215015	1.83647	1.83403	0.413942
Tb10.61.2610	syntaxin 5	5.79739	2.29735	0.43003	0.776966	1.97158	0.000103485
Tb10.61.2620	hypothetical protein, conserved	5.95955	0.820481	12.4171	3.63762	3.4388	2.79411
Tb10.61.2630	protein transport protein Sec13, putative	4.05412	2.3794	2.58018	0.988866	1.37552	0.413942
Tb10.61.2640	aquaporin 9, putative	0.0405412	0.574337	0.376276	0.10595	0.641909	0.103485
Tb10.61.2650	aquaglyceroporin (small solute channel), putative	0.283788	1.88711	5.37537e-05	0.141267	0.137552	0.000103485
Tb10.61.2670	hypothetical protein, conserved	3.40546	3.36397	0.107507	0.494433	1.28382	0.000103485
Tb10.61.2680	pyruvate kinase 1	64.3388	29.5373	70.1486	9.60613	13.1591	3.00108
Tb10.61.2747	transporter, putative	4.21628	3.52807	7.63303	4.09673	5.36453	0.827884
Tb10.61.2830	hypothetical protein	1.13515	0.492289	5.48288	0.4238	0.412656	0.000103485
Tb10.61.2850	hypothetical protein, conserved	36.8519	32.9013	18.9751	17.5171	20.6787	14.9019
Tb10.61.2860	hypothetical protein, conserved	10.0137	5.16903	6.66546	6.00383	5.59378	3.82896
Tb10.61.2870	hypothetical protein, conserved	1.01353	1.64096	1.07507	0.52975	1.19212	0.413942
Tb10.61.2880	aconitase	0.364871	0.574337	0.967567	0.565067	1.32967	0.206971
Tb10.61.2890	hypothetical protein, conserved	2.10814	0.574337	11.7721	2.04837	1.74233	0.620913
Tb10.61.2910	uracil-DNA glycosylase, putative	7.29741	5.98951	7.95555	7.98156	9.44524	4.03593
Tb10.61.2920	flagellar protein PF20	4.58115	2.54349	0.913813	0.706333	1.60477	0.827884
Tb10.61.2930	tubulin-specific chaperone, putative	6.64875	2.95373	25.6943	4.97965	4.26411	1.55228
Tb10.61.2940	hypothetical protein, unlikely	0.243247	0.0820481	5.37537e-05	0.2119	0.229253	0.000103485
Tb10.61.2970	phosphatidic acid phosphatase, putative	6.04064	9.35349	0.537537	3.53167	4.63092	1.24183
Tb10.61.2990	hypothetical protein, conserved	15.9732	8.8612	17.1474	22.4967	16.4604	12.0043
Tb10.61.3010	UDP-galactose transporter, putative	9.60826	5.25108	4.9991	7.13396	7.24441	2.89759
Tb10.61.3020	hypothetical protein, conserved	0.486494	0.574337	5.37537e-05	0.388483	0.641909	0.103485
Tb10.61.3040	hypothetical protein, conserved	1.58111	1.06663	0.0537537	0.6357	1.87988	0.310456
Tb10.61.3050	tubulin tyrosine ligase protein, putative	0.648659	0.738433	3.17147	0.6357	1.23797	0.413942
Tb10.61.3060	GPI-anchor transamidase subunit 8 (GPI8)	5.59468	2.3794	4.35405	0.494433	0.779461	0.103485
Tb10.61.3070	hypothetical protein, conserved	3.24329	0.902529	4.24654	2.15432	2.61349	0.724398
Tb10.61.3080	hypothetical protein, conserved	1.45948	0.328192	2.63393	1.23608	0.871163	0.103485
Tb10.61.3100	chaperone protein DNAJ, putative	1.13515	1.31277	0.107507	0.494433	2.43009	0.620913
Tb10.61.3110	hypothetical protein, conserved	5.43252	3.11783	12.9546	6.71017	5.59378	3.31154
Tb10.61.3120	hypothetical protein, conserved	0.121624	8.20481e-05	1.07507	0.10595	0.183403	0.000103485
Tb10.61.3130	hypothetical protein, conserved	1.29732	2.2153	1.45135	0.176583	0.366805	0.000103485
Tb10.61.3140	protein kinase, putative	0.527035	0.410241	1.55886	0.141267	0.137552	0.000103485
Tb10.61.3155	hypothetical protein, conserved	4.05412e-05	8.20481e-05	5.37537e-05	3.53167e-05	0.0458507	0.000103485
Tb10.61.3160	hypothetical protein, conserved	2.35139	1.55891	6.55796	0.812283	2.75104	0.517427
Tb10.61.3170	hypothetical protein, conserved	1.86489	1.72301	4.19279	2.68407	3.3471	0.620913
Tb10.61.3180	calcium-dependent lipid binding protein, putative	4.17574	2.62554	1.45135	1.16545	1.87988	0.103485
Tb10.61.3190	60S ribosomal protein L7, putative	4.1352	8.12276	0.107507	3.56698	8.80333	2.69062
Tb10.61.3200	RNA-binding protein, putative	14.1489	4.92289	26.8769	8.37005	7.15271	5.07079
Tb10.61.3210	hypothetical protein, conserved	19.0949	3.44602	7.84804	10.2065	9.03258	10.2451
Tb10.6k15.0010	hypothetical protein	4.05412e-05	0.0820481	5.37537e-05	0.0353167	4.58507e-05	0.000103485
Tb10.6k15.0040	procyclin-associated gene 1 (PAG1) protein	2.0676	0.574337	2.04264	0.812283	0.68776	0.206971
Tb10.6k15.0060	procyclin-associated gene 2 (PAG2) protein	4.05412e-05	0.164096	0.0537537	0.0706333	4.58507e-05	0.000103485
Tb10.6k15.0070	procyclin-associated gene 4 (PAG4) protein	1.01353	1.31277	0.483784	0.353167	0.550208	0.000103485
Tb10.6k15.0080	hypothetical protein, conserved	0.486494	0.574337	0.591291	0.176583	0.137552	0.206971
Tb10.6k15.0090	hypothetical protein, conserved	2.71626	2.62554	0.322522	0.812283	1.74233	0.310456
Tb10.6k15.0110	hypothetical protein, conserved	3.81087	0.328192	5.37537e-05	1.37735	1.28382	0.724398
Tb10.6k15.0120	hypothetical protein, conserved	15.2435	3.85626	42.1429	8.37005	6.28154	2.06971
Tb10.6k15.0130	hypothetical protein, conserved	1.29732	0.574337	0.483784	1.09482	1.19212	0.103485
Tb10.6k15.0140	hypothetical protein, conserved	22.7841	15.425	26.7156	4.41458	7.84047	1.24183
Tb10.6k15.0150	hypothetical protein, conserved	10.4596	6.97409	10.3745	11.1247	12.0129	2.1732
Tb10.6k15.0160	hypothetical protein, conserved	2.55409	3.11783	1.61261	2.04837	3.94316	1.13834
Tb10.6k15.0170	hypothetical protein, conserved	1.82435	2.54349	0.752552	1.9071	2.61349	0.827884
Tb10.6k15.0180	hypothetical protein, conserved	2.91896	0.902529	1.77387	0.600383	0.917013	0.103485
Tb10.6k15.0190	hypothetical protein, conserved	8.14878	6.07156	1.29009	8.0522	7.01515	6.20913
Tb10.6k15.0200	hypothetical protein, conserved	0.364871	0.574337	1.34384	0.459117	0.320955	0.000103485
Tb10.6k15.0210	hypothetical protein, conserved	0.202706	0.410241	5.37537e-05	0.600383	1.05457	0.413942
Tb10.6k15.0230	hypothetical protein, unlikely	1.01353	4.4306	5.37537e-05	3.10787	2.29253	1.24183
Tb10.6k15.0240	hypothetical protein, conserved	1.01353	1.06663	0.268769	0.459117	0.229253	0.103485
Tb10.6k15.0255	hypothetical protein, conserved	0.364871	1.80506	5.37537e-05	0.282533	1.05457	0.000103485
Tb10.6k15.0260	hypothetical protein, conserved	13.2975	2.78964	17.8462	1.73052	1.55892	0.206971
Tb10.6k15.0270	60S acidic ribosomal protein, putative	2.87842	2.2153	0.591291	4.16737	4.35581	1.03485
Tb10.6k15.0280	hypothetical protein, conserved	6.77038	1.47687	8.38558	0.52975	0.641909	0.620913
Tb10.6k15.0290	hypothetical protein, conserved	1.70273	2.62554	0.752552	1.0595	1.60477	0.620913
Tb10.6k15.0300	hypothetical protein, conserved	0.364871	0.246144	0.215015	0.176583	0.412656	0.000103485
Tb10.6k15.0310	hypothetical protein, conserved	1.98652	2.0512	1.29009	0.52975	0.550208	0.310456
Tb10.6k15.0320	hypothetical protein, conserved	5.27035	2.3794	1.5051	2.18963	3.11785	2.06971
Tb10.6k15.0330	hypothetical protein, conserved	6.85146	2.0512	2.47267	2.47217	2.20083	0.620913
Tb10.6k15.0340	hypothetical protein, conserved	2.55409	0.492289	0.43003	1.83647	1.97158	0.310456
Tb10.6k15.0350	hypothetical protein, conserved	0.648659	0.492289	0.698798	0.52975	1.14627	0.206971
Tb10.6k15.0360	hypothetical protein, conserved	4.54061	1.23072	10.2132	1.65988	3.1637	2.38017
Tb10.6k15.0380	hypothetical protein, conserved	0.648659	0.902529	0.43003	0.176583	0.275104	0.206971
Tb10.6k15.0390	ABC1 protein, putative	4.8244	2.0512	2.9027	4.8737	4.67677	1.86274
Tb10.6k15.0400	hypothetical protein, conserved	1.29732	1.55891	1.5051	0.706333	1.32967	0.724398
Tb10.6k15.0430	hypothetical protein, conserved	0.770282	0.410241	0.537537	0.459117	0.550208	0.206971
Tb10.6k15.0440	hypothetical protein, conserved	1.25678	1.96915	5.37537e-05	1.73052	2.93444	1.34531
Tb10.6k15.0450	amino acid transporter, putative	1.58111	1.96915	0.591291	2.79002	2.43009	1.75925
Tb10.6k15.0460	chaperone protein DNAJ, putative	4.8244	3.19988	1.18258	3.95547	7.10685	2.48365
Tb10.6k15.0490	mitochondrial intermediate peptidase, putative	1.50002	3.28192	3.49399	1.41267	1.97158	0.413942
Tb10.6k15.0500	hypothetical protein, conserved	2.79734	0.246144	1.93513	4.20268	2.20083	1.75925
Tb10.6k15.0510	60S ribosomal protein L22	26.5139	8.45096	2.58018	9.35891	20.1743	2.89759
Tb10.6k15.0520	hypothetical protein, conserved	2.47301	2.46144	5.75165	1.65988	2.70519	0.827884
Tb10.6k15.0530	ATP-dependent DEAD/H RNA helicase, putative	8.67581	3.44602	24.9417	4.27332	5.68548	1.34531
Tb10.6k15.0540	gamma-tubulin complex subunit, putative	4.98656	2.62554	11.9333	4.52053	4.53922	5.07079
Tb10.6k15.0550	hypothetical protein, conserved	1.21624	2.2153	6.61171	1.55393	2.29253	0.206971
Tb10.6k15.0560	ubiquitin-protein ligase, putative	1.3784	0.656385	5.37537e-05	0.31785	0.596059	0.103485
Tb10.6k15.0580	proteasome regulatory ATPase subunit 6	13.6624	9.68168	1.12883	12.3961	11.5085	10.452
Tb10.6k15.0600	hypothetical protein, conserved	1.66219	1.64096	1.12883	1.16545	1.10042	0.000103485
Tb10.6k15.0620	RNA-editing-associated protein 1	0.324329	0.328192	5.37537e-05	0.388483	0.779461	0.103485
Tb10.6k15.0640	hypothetical protein, conserved	0.486494	0.656385	5.37537e-05	0.31785	0.275104	0.103485
Tb10.6k15.0650	hypothetical protein, conserved	0.445953	0.492289	0.967567	0.10595	0.183403	0.000103485
Tb10.6k15.0660	hypothetical protein, conserved	7.33795	6.80999	0.967567	11.4073	12.288	4.03593
Tb10.6k15.0670	hypothetical protein, conserved	5.39198	4.02036	0.591291	2.15432	3.30125	1.24183
Tb10.6k15.0680	hypothetical protein, conserved	2.87842	2.87168	0.537537	0.918233	1.19212	0.000103485
Tb10.6k15.0690	hypothetical protein, conserved	19.0138	9.59963	8.86937	18.7885	15.4517	10.866
Tb10.6k15.0710	hypothetical protein, conserved	3.00005	1.39482	1.02132	1.94242	1.83403	0.310456
Tb10.6k15.0720	hypothetical protein	3.04059	3.11783	1.02132	4.55585	4.86017	5.6917
Tb10.6k15.0750	hypothetical protein	0.162165	0.574337	5.37537e-05	0.0706333	0.137552	0.000103485
Tb10.6k15.0770	protein kinase, putative	0.0810824	0.164096	5.37537e-05	0.141267	4.58507e-05	0.000103485
Tb10.6k15.0780	hypothetical protein, conserved	1.90544	2.2153	0.161261	5.36813	4.49337	3.20805
Tb10.6k15.0790	hypothetical protein	7.94607	2.3794	5.96666	3.88483	4.17241	0.724398
Tb10.6k15.0810	hypothetical protein, conserved	15.0408	32.9833	3.54775	6.1451	15.0849	5.27776
Tb10.6k15.0820	oxidoreductase, putative	8.02715	1.96915	7.52552	2.57812	2.56764	0.827884
Tb10.6k15.0870	hypothetical protein, unlikely	4.05412e-05	8.20481e-05	5.37537e-05	3.53167e-05	4.58507e-05	0.103485
Tb10.6k15.0880	hypothetical protein	1.98652	3.03578	1.12883	0.0353167	0.320955	0.000103485
Tb10.6k15.0890	expression site-associated gene (ESAG) protein, putative	1.09461	2.95373	0.107507	0.0353167	0.0917013	0.000103485
Tb10.6k15.0900	expression site-associated gene 3 (ESAG3)-like protein	1.17569	0.738433	0.537537	0.282533	0.137552	0.000103485
Tb10.6k15.0940	hypothetical protein	16.1759	13.9482	40.154	2.29558	2.01743	0.931369
Tb10.6k15.0960	NADH dehydrogenase	2.22976	2.3794	0.913813	5.43877	5.31868	1.75925
Tb10.6k15.0970	phosphoribosylpyrophosphate synthetase, putative	1.29732	3.03578	5.37537e-05	0.812283	3.98901	0.103485
Tb10.6k15.0980	ATP-dependent chaperone, putative	5.39198	4.67674	0.86006	3.24913	4.99772	1.65577
Tb10.6k15.0990	selenophosphate synthetase, putative	1.3784	1.80506	0.698798	1.55393	2.70519	1.24183
Tb10.6k15.1000	branch point binding protein, putative	4.74332	2.95373	8.00931	3.24913	2.06328	1.24183
Tb10.6k15.1010	hypothetical protein, conserved	5.18927	2.29735	3.22522	1.13013	2.15498	0.310456
Tb10.6k15.1020	hypothetical protein, conserved	2.87842	3.44602	0.322522	1.30672	2.01743	0.413942
Tb10.6k15.1030	hypothetical protein, conserved	2.14868	0.574337	5.37537e-05	1.34203	1.42137	0.827884
Tb10.6k15.1040	hypothetical protein, conserved	2.10814	4.4306	1.3976	0.565067	1.46722	0.206971
Tb10.6k15.1050	hypothetical protein, conserved	0.851365	1.23072	0.752552	3.00192	2.47594	0.620913
Tb10.6k15.1070	hypothetical protein, conserved	1.90544	2.95373	2.63393	0.776966	1.19212	0.206971
Tb10.6k15.1080	hypothetical protein, conserved	0.162165	0.246144	5.37537e-05	0.0706333	0.0458507	0.000103485
Tb10.6k15.1090	hypothetical protein, conserved	1.62165	2.3794	0.0537537	0.4238	0.871163	0.206971
Tb10.6k15.1100	adiponectin receptor protein 1	0.851365	1.06663	0.268769	0.671017	0.917013	0.310456
Tb10.6k15.1110	hypothetical protein, conserved	0.810824	1.88711	0.0537537	0.494433	0.779461	0.310456
Tb10.6k15.1120	hypothetical protein, conserved	5.31089	2.70759	5.37537e-05	0.812283	1.32967	0.413942
Tb10.6k15.1130	hypothetical protein, conserved	0.283788	0.492289	5.37537e-05	0.0706333	0.412656	0.000103485
Tb10.6k15.1140	hypothetical protein, conserved	3.36492	0.410241	0.913813	0.882916	1.87988	0.310456
Tb10.6k15.1160	G-actin binding protein, putative	6.64875	3.11783	13.4384	3.10787	4.90602	1.34531
Tb10.6k15.1170	hypothetical protein, conserved	1.86489	0.164096	5.37537e-05	0.282533	0.641909	0.000103485
Tb10.6k15.1180	adaptin complex 4 subunit, putative	4.8244	3.93831	3.38649	2.3309	2.33838	1.03485
Tb10.6k15.1190	hypothetical protein, conserved	0.202706	0.492289	5.37537e-05	0.176583	0.137552	0.103485
Tb10.6k15.1200	hypothetical protein, conserved	1.41894	0.984577	0.0537537	0.74165	0.962864	0.103485
Tb10.6k15.1210	hypothetical protein, conserved	4.58115	4.51265	0.215015	1.73052	4.03486	1.03485
Tb10.6k15.1220	isoleucyl-tRNA synthetase, putative	4.98656	3.69217	4.35405	1.0595	2.38424	0.310456
Tb10.6k15.1240	hypothetical protein, conserved	3.93249	3.11783	8.76186	1.76583	2.98029	1.13834
Tb10.6k15.1250	hypothetical protein, conserved	11.8786	5.74337	28.0057	8.61726	7.42781	4.9673
Tb10.6k15.1260	hypothetical protein, conserved	4.86494	2.0512	2.95646	2.5428	1.97158	0.931369
Tb10.6k15.1270	hypothetical protein, conserved	8.87852	6.89204	4.67657	13.3144	8.71163	6.31262
Tb10.6k15.1280	hypothetical protein, conserved	12.284	7.22023	3.97778	10.3478	8.61993	6.20913
Tb10.6k15.1290	pre-mRNA splicing factor ATP-dependent RNA helicase, putative	1.50002	2.3794	0.806306	2.93128	4.17241	1.4488
Tb10.6k15.1300	hypothetical protein, conserved	0.405412	0.410241	5.37537e-05	0.4238	0.366805	0.000103485
Tb10.6k15.1310	hypothetical protein, conserved	3.97304	2.13325	0.161261	1.55393	1.92573	0.620913
Tb10.6k15.1320	hypothetical protein, conserved	7.17579	4.51265	1.07507	5.96852	6.46495	4.24291
Tb10.6k15.1330	hypothetical protein, conserved	0.405412	0.574337	0.537537	0.31785	0.871163	0.103485
Tb10.6k15.1350	pteridine transporter, putative	58.2577	16.9019	31.9835	138.017	150.115	40.2559
Tb10.6k15.1360	hypothetical protein, conserved	8.71635	4.59469	7.31051	3.88483	6.18984	2.79411
Tb10.6k15.1370	hypothetical protein, conserved	7.78391	5.08698	2.25766	4.34395	5.63963	1.65577
Tb10.6k15.1380	hypothetical protein, conserved	5.83793	3.52807	2.84895	6.5689	8.89503	3.82896
Tb10.6k15.1390	hypothetical protein, conserved	1.74327	1.64096	5.37537e-05	0.31785	1.10042	0.000103485
Tb10.6k15.1400	hypothetical protein, conserved	3.16221	2.87168	0.537537	5.15623	2.79689	2.58714
Tb10.6k15.1410	hypothetical protein, conserved	3.72979	1.55891	9.51441	2.40153	2.38424	0.206971
Tb10.6k15.1420	hypothetical protein, conserved	0.202706	0.246144	5.37537e-05	0.176583	0.229253	0.103485
Tb10.6k15.1430	hypothetical protein, conserved	13.3786	2.87168	6.61171	3.1785	2.24668	1.03485
Tb10.6k15.1440	hypothetical protein, conserved	3.56762	3.03578	5.37537e-05	8.97043	5.63963	1.75925
Tb10.6k15.1450	hypothetical protein, conserved	3.12167	1.14867	4.94534	2.15432	2.79689	1.13834
Tb10.6k15.1480	kinetoplast DNA-associated protein, putative	0.0405412	0.164096	5.37537e-05	3.53167e-05	4.58507e-05	0.000103485
Tb10.6k15.1500	hypothetical protein, conserved	5.5136	6.39975	7.79429	3.03723	3.66805	0.310456
Tb10.6k15.1510	hypothetical protein, conserved	18.2435	13.5379	1.02132	5.40345	9.12428	3.62199
Tb10.6k15.1520	small GTPase, putative	5.87847	1.23072	3.49399	3.07255	2.06328	0.724398
Tb10.6k15.1530	hypothetical protein, conserved	36.8114	9.84577	23.0066	6.49827	10.8666	2.69062
Tb10.6k15.1570	ethanolaminephosphotransferase, putative	0.202706	0.328192	5.37537e-05	0.0353167	0.0458507	0.206971
Tb10.6k15.1610	hypothetical protein	8.31094	4.51265	10.697	3.31977	6.92345	1.55228
Tb10.6k15.1620	hypothetical protein, conserved	4.74332	5.00494	5.42913	5.36813	6.64835	0.620913
Tb10.6k15.1640	hypothetical protein, conserved	2.14868	2.78964	5.37537e-05	0.353167	0.779461	0.206971
Tb10.6k15.1650	hypothetical protein, conserved	5.27035	9.35349	1.07507	3.31977	8.48237	3.41502
Tb10.6k15.1670	hypothetical protein, conserved	2.7568	1.80506	5.37537e-05	0.282533	0.917013	0.517427
Tb10.6k15.1690	hypothetical protein, conserved	2.31085	2.54349	5.37537e-05	0.141267	0.275104	0.000103485
Tb10.6k15.1720	hypothetical protein, conserved	0.648659	0.738433	5.37537e-05	0.4238	0.779461	0.103485
Tb10.6k15.1730	hypothetical protein, conserved	2.10814	0.492289	3.97778	0.565067	0.68776	0.206971
Tb10.6k15.1740	hypothetical protein, conserved	0.567576	0.984577	5.37537e-05	0.141267	4.58507e-05	0.103485
Tb10.6k15.1750	hypothetical protein, conserved	0.445953	1.88711	0.0537537	0.8476	1.23797	0.103485
Tb10.6k15.1760	hypothetical protein, conserved	17.1489	5.74337	25.8018	7.23991	4.03486	1.34531
Tb10.6k15.1770	GTPase activating protein, putative	8.06769	4.84084	8.7081	4.94433	5.22698	3.62199
Tb10.6k15.1780	hypothetical protein, conserved	2.31085	1.88711	1.88138	1.16545	1.92573	1.03485
Tb10.6k15.1790	GTPase activating protein, putative	0.324329	0.328192	5.37537e-05	0.282533	0.412656	0.103485
Tb10.6k15.1800	hypothetical protein, conserved	0.243247	0.656385	0.913813	0.494433	0.458507	0.206971
Tb10.6k15.1820	hypothetical protein, conserved	1.21624	1.55891	0.322522	0.4238	0.641909	0.310456
Tb10.6k15.1860	hypothetical protein, conserved	4.05412e-05	0.0820481	0.645045	0.141267	0.0917013	0.103485
Tb10.6k15.1870	hypothetical protein, conserved	1.29732	0.820481	0.43003	0.671017	1.92573	0.620913
Tb10.6k15.1880	hypothetical protein, conserved	8.06769	5.08698	18.9213	3.07255	4.72262	3.10456
Tb10.6k15.1890	hypothetical protein, conserved	45.6494	6.4818	5.16036	28.5712	15.7268	9.31369
Tb10.6k15.1900	hypothetical protein, conserved	3.56762	2.46144	4.03153	3.07255	4.12656	2.06971
Tb10.6k15.1910	hypothetical protein, conserved	5.87847	11.5688	3.22522	9.92398	14.9015	8.07187
Tb10.6k15.1920	hypothetical protein, conserved	6.28388	6.31771	2.0964	11.2307	13.0674	4.34639
Tb10.6k15.1930	hypothetical protein, conserved	0.770282	0.984577	1.77387	0.31785	0.504357	0.000103485
Tb10.6k15.1940	hypothetical protein, conserved	12.4867	6.15361	6.82672	4.0261	4.76847	1.13834
Tb10.6k15.1950	flagellum transition zone component	0.567576	0.902529	5.37537e-05	0.388483	1.19212	0.103485
Tb10.6k15.1960	ADP-ribosylation factor 3, putative	0.891906	1.31277	2.79519	1.23608	1.14627	0.103485
Tb10.6k15.1970	hypothetical protein, conserved	10.0137	2.0512	65.7946	3.35508	3.20955	1.4488
Tb10.6k15.2000	chaperone protein DNAJ, putative	15.2435	9.84577	2.95646	15.9278	15.4517	6.00216
Tb10.6k15.2020	glucose transporter	1.13515	1.55891	0.0537537	3.74357	3.6222	0.517427
Tb10.6k15.2040	hexose transporter	9.12176	8.8612	9.24564	0.2119	0.733611	0.000103485
Tb10.6k15.2050	40S ribosomal protein S12, putative	92.9609	100.755	39.294	186.86	209.767	34.8746
Tb10.6k15.2060	phosphatidylinositol 3 kinase, putative	15.9327	9.84577	5.8054	12.7493	15.36	6.72656
Tb10.6k15.2070	hypothetical protein, conserved	4.50007	3.44602	0.698798	4.8737	5.36453	1.75925
Tb10.6k15.2090	hypothetical protein, conserved	19.4598	7.05614	2.2039	6.357	7.70291	2.38017
Tb10.6k15.2100	hypothetical protein, conserved	1.70273	2.13325	1.55886	0.8476	2.10913	0.517427
Tb10.6k15.2130	ribonuclease, putative	5.91901	1.64096	37.6276	2.22495	3.85146	0.517427
Tb10.6k15.2160	hypothetical protein	4.05412e-05	8.20481e-05	5.37537e-05	3.53167e-05	0.0458507	0.000103485
Tb10.6k15.2170	hypothetical protein, conserved	16.0543	15.0148	1.02132	29.4188	24.2092	13.9705
Tb10.6k15.2190	acetyltransferase, putative	3.85141	2.78964	1.29009	8.54663	5.22698	4.03593
Tb10.6k15.2260	hypothetical protein, conserved	2.22976	0.656385	0.591291	2.82533	1.46722	0.413942
Tb10.6k15.2270	hypothetical protein, conserved	3.16221	2.29735	8.27807	2.7547	2.52179	1.13834
Tb10.6k15.2280	hypothetical protein, conserved	8.22986	7.63047	2.31141	11.1247	9.30769	7.55444
Tb10.6k15.2290	protein disulfide isomerase	278.234	69.7409	19.2976	49.6905	48.9227	25.0435
Tb10.6k15.2300	hypothetical protein, conserved	7.17579	9.92782	3.49399	11.5132	11.05	5.17427
Tb10.6k15.2310	RNA-editing complex protein	2.22976	1.88711	1.3976	1.16545	2.20083	0.310456
Tb10.6k15.2320	hypothetical protein, conserved	1.05407	0.410241	0.215015	3.99078	2.01743	3.00108
Tb10.6k15.2330	t-complex protein 1, theta subunit, putative	20.676	9.02529	23.0604	50.8207	36.222	14.7984
Tb10.6k15.2340	hypothetical protein, conserved	4.41899	5.00494	0.43003	1.58925	3.89731	0.724398
Tb10.6k15.2350	nuclear pore complex protein (NUP155), putative	25.3788	10.4201	4.94534	12.6787	10.5915	9.41718
Tb10.6k15.2370	hypothetical protein, conserved	3.12167	4.34855	0.268769	4.59117	8.34482	3.51851
Tb10.6k15.2380	hypothetical protein, conserved	6.77038	3.85626	0.537537	10.0299	7.74876	1.86274
Tb10.6k15.2390	hypothetical protein, conserved	9.48664	0.656385	12.6321	4.16737	2.65934	1.13834
Tb10.6k15.2400	hypothetical protein, conserved	4.41899	1.88711	4.24654	6.5689	4.72262	1.55228
Tb10.6k15.2410	hypothetical protein, conserved	1.01353	0.820481	5.37537e-05	0.2119	0.68776	0.103485
Tb10.6k15.2430	hypothetical protein, conserved	9.20285	3.52807	31.0159	5.15623	6.74005	3.41502
Tb10.6k15.2440	hypothetical protein, conserved	1.01353	2.70759	0.322522	1.41267	3.66805	0.310456
Tb10.6k15.2450	hypothetical protein, conserved	4.94602	5.41518	3.65525	5.89788	7.74876	1.34531
Tb10.6k15.2460	ATPase, putative	2.35139	2.13325	3.81651	2.3309	2.61349	0.206971
Tb10.6k15.2470	hypothetical protein, conserved	2.71626	1.72301	5.37537e-05	2.15432	2.38424	0.517427
Tb10.6k15.2490	TFIIF-stimulated CTD phosphatase, putative	0.121624	0.410241	5.37537e-05	0.6357	0.962864	0.103485
Tb10.6k15.2500	adaptin complex 1 subunit, putative	17.4327	14.1943	17.7925	10.6656	11.0959	2.79411
Tb10.6k15.2520	prolyl oligopeptidase, putative	3.28384	5.98951	1.55886	2.3309	5.27283	1.55228
Tb10.6k15.2530	hypothetical protein, conserved	2.14868	3.03578	0.0537537	5.5094	5.31868	3.51851
Tb10.6k15.2540	hypothetical protein, conserved	16.2165	10.5022	3.27898	8.19346	6.7859	1.86274
Tb10.6k15.2550	replication factor C, subunit 5, putative	3.56762	4.92289	6.71922	2.61343	3.98901	0.724398
Tb10.6k15.2570	hypothetical protein, conserved	21.6895	5.90746	46.927	6.25105	10.2247	8.07187
Tb10.6k15.2580	hypothetical protein, conserved	4.70278	2.70759	8.92312	4.238	3.57635	1.34531
Tb10.6k15.2600	hypothetical protein	4.05412e-05	0.410241	5.37537e-05	0.141267	0.137552	0.000103485
Tb10.6k15.2610	methyltransferase, putative	13.784	5.74337	5.37537	8.75853	10.6832	5.17427
Tb10.6k15.2620	2,3-bisphosphoglycerate-independent phosphoglycerate mutase	1.78381	5.08698	5.37537e-05	0.565067	1.51307	0.310456
Tb10.6k15.2630	hypothetical protein, conserved	2.02706	2.29735	0.0537537	0.918233	2.29253	0.413942
Tb10.6k15.2640	hypothetical protein, conserved	0.202706	0.164096	2.25766	0.6357	0.320955	0.206971
Tb10.6k15.2650	hypothetical protein, conserved	2.7568	1.55891	1.07507	0.247217	0.68776	0.103485
Tb10.6k15.2660	hypothetical protein, conserved	0.283788	0.902529	5.37537e-05	0.141267	0.275104	0.000103485
Tb10.6k15.2670	hypothetical protein, conserved	3.12167	2.87168	3.06396	1.16545	1.28382	0.310456
Tb10.6k15.2680	hypothetical protein, conserved	0.324329	1.23072	5.37537e-05	0.353167	1.60477	0.310456
Tb10.6k15.2690	hypothetical protein, conserved	3.446	1.88711	0.268769	1.16545	1.69647	0.827884
Tb10.6k15.2720	protein-L-isoaspartate, putative	5.87847	2.13325	6.02042	1.13013	1.23797	0.310456
Tb10.6k15.2730	hypothetical protein, conserved	5.79739	0.820481	0.215015	1.4833	0.412656	0.620913
Tb10.6k15.2740	hypothetical protein, conserved	3.12167	1.55891	1.23634	1.73052	1.32967	0.413942
Tb10.6k15.2750	hypothetical protein, conserved	10.4191	9.43553	53.8075	6.63953	6.05229	1.24183
Tb10.6k15.2760	hypothetical protein, conserved	7.21633	7.05614	0.806306	6.92206	9.8579	2.27668
Tb10.6k15.2770	COP9 signalosome complex subunit, putative	2.91896	2.46144	0.86006	1.51862	3.39295	0.620913
Tb10.6k15.2780	ubiquitin fusion degradation protein, putative	6.32442	5.74337	6.5042	9.25296	6.00644	2.48365
Tb10.6k15.2790	mitogen-activated protein kinase 1, putative	0.972988	0.574337	2.41892	0.8476	1.14627	0.000103485
Tb10.6k15.2800	hypothetical protein	0.162165	8.20481e-05	5.37537e-05	3.53167e-05	0.0458507	0.000103485
Tb10.6k15.2820	hypothetical protein, conserved	1.62165	1.39482	3.27898	0.353167	0.825312	0.000103485
Tb10.6k15.2830	hypothetical protein, conserved	5.18927	3.03578	10.5895	4.13205	4.17241	1.03485
Tb10.6k15.2840	protein transport protein Sec23A, putative	33.4465	5.25108	28.167	6.07447	7.061	5.17427
Tb10.6k15.2870	hypothetical protein, conserved	3.08113	1.31277	2.36516	3.77888	2.70519	0.931369
Tb10.6k15.2875	hypothetical protein, conserved	2.35139	2.2153	11.8258	3.28445	3.39295	1.03485
Tb10.6k15.2890	40S ribosomal protein S8, putative	3.16221	1.47687	3.6015	2.29558	3.072	0.724398
Tb10.6k15.2900	ABC transporter, putative	0.810824	1.39482	0.698798	1.02418	2.38424	0.310456
Tb10.6k15.2920	hypothetical protein, conserved	22.176	7.46638	19.4051	7.91093	8.89503	4.34639
Tb10.6k15.2930	GTPase activating protein, putative	6.40551	2.87168	7.25675	2.47217	2.61349	1.34531
Tb10.6k15.2950	hypothetical protein, conserved	1.62165	0.492289	1.88138	1.58925	1.14627	0.517427
Tb10.6k15.2980	hypothetical protein	0.0810824	8.20481e-05	5.37537e-05	3.53167e-05	0.0917013	0.000103485
Tb10.6k15.3010	hypothetical protein	0.0810824	0.164096	5.37537e-05	0.176583	0.0458507	0.103485
Tb10.6k15.3020	hypothetical protein, conserved	4.37845	4.10241	4.40781	6.49827	6.00644	1.86274
Tb10.6k15.3030	mitochondrial ATP-dependent zinc metallopeptidase, putative	3.16221	3.52807	0.107507	1.20077	3.072	0.724398
Tb10.6k15.3040	hypothetical protein, conserved	36.3249	7.79457	37.3588	12.4315	14.4888	10.0381
Tb10.6k15.3050	hypothetical protein, conserved	1.21624	0.738433	1.23634	0.4238	1.05457	0.206971
Tb10.6k15.3060	hypothetical protein, conserved	5.87847	5.00494	1.29009	15.6453	13.0674	1.96622
Tb10.6k15.3070	hypothetical protein, conserved	1.21624	1.23072	0.0537537	0.247217	0.458507	0.000103485
Tb10.6k15.3080	dihydrolipoamide acetyltransferase E2 subunit, putative	1.66219	1.14867	1.02132	1.2714	2.70519	0.620913
Tb10.6k15.3090	hypothetical protein, conserved	3.12167	0.738433	7.09549	3.56698	1.60477	0.413942
Tb10.6k15.3100	hypothetical protein, conserved	8.79744	1.80506	4.94534	3.53167	3.75976	1.03485
Tb10.6k15.3110	hypothetical protein, conserved	0.324329	0.820481	0.0537537	0.176583	0.825312	0.103485
Tb10.6k15.3130	hypothetical protein	2.39193	1.96915	0.0537537	2.18963	2.43009	1.24183
Tb10.6k15.3140	folylpolyglutamate-dihydrofolate synthetase, putative	2.71626	0.820481	2.47267	1.16545	1.83403	0.827884
Tb10.6k15.3150	chromatin binding protein, putative	0.972988	0.574337	2.0964	0.388483	0.320955	0.000103485
Tb10.6k15.3160	fibrillarin	5.27035	2.3794	3.44024	9.3236	5.31868	3.41502
Tb10.6k15.3170	cullin, putative	3.12167	2.3794	5.37537e-05	2.01305	2.98029	1.03485
Tb10.6k15.3180	hypothetical protein, conserved	0.324329	2.29735	0.161261	0.2119	1.23797	0.103485
Tb10.6k15.3190	RNA-binding protein, putative	0.972988	0.410241	0.107507	1.09482	0.458507	0.310456
Tb10.6k15.3210	exosome complex exonuclease RRP41A	3.77033	1.72301	0.806306	5.26218	3.39295	1.34531
Tb10.6k15.3220	ATP-dependent DEAD/H RNA helicase, putative	5.39198	5.16903	5.75165	5.05028	5.96059	2.58714
Tb10.6k15.3230	GTP-binding protein, putative	2.95951	1.64096	3.27898	1.37735	2.79689	0.310456
Tb10.6k15.3240	hypothetical protein, conserved	0.162165	0.492289	5.37537e-05	0.2119	0.229253	0.000103485
Tb10.6k15.3250	succinyl-CoA ligase [GDP-forming] beta-chain, putative	7.33795	7.95867	11.7721	5.82725	10.3164	0.827884
Tb10.6k15.3270	hypothetical protein, conserved	5.22981	0.984577	17.9537	1.34203	1.05457	0.103485
Tb10.6k15.3280	hypothetical protein, conserved	0.283788	0.410241	5.37537e-05	0.176583	0.550208	0.000103485
Tb10.6k15.3290	hypothetical protein, conserved	8.39202	4.75879	0.913813	10.3831	11.4627	7.45096
Tb10.6k15.3300	hypothetical protein, conserved	0.364871	0.574337	0.591291	0.74165	1.42137	0.206971
Tb10.6k15.3320	ATP-binding cassette protein, putative	1.25678	0.656385	0.698798	0.353167	0.366805	0.000103485
Tb10.6k15.3330	hypothetical protein, conserved	17.9597	4.02036	11.127	3.8142	4.63092	2.06971
Tb10.6k15.3360	hypothetical protein, conserved	0.486494	3.03578	0.0537537	0.52975	1.69647	0.206971
Tb10.6k15.3370	terminal uridylyltransferase 3, putative	1.74327	1.14867	0.0537537	0.600383	0.871163	0.103485
Tb10.6k15.3400	hypothetical protein, conserved	4.17574	1.64096	0.913813	2.9666	5.27283	1.34531
Tb10.6k15.3410	pre-mRNA splicing factor ATP-dependent RNA helicase, putative	3.52708	3.19988	3.92402	1.94242	4.58507	0.620913
Tb10.6k15.3420	hypothetical protein, conserved	7.33795	1.23072	11.9871	4.69712	2.98029	1.65577
Tb10.6k15.3440	hypothetical protein, conserved	9.52718	1.96915	17.5237	3.14318	2.29253	1.13834
Tb10.6k15.3450	hypothetical protein, conserved	4.01358	2.70759	2.84895	4.20268	3.20955	1.34531
Tb10.6k15.3460	hypothetical protein, conserved	2.31085	1.39482	0.483784	0.600383	0.871163	0.103485
Tb10.6k15.3470	hypothetical protein, conserved	3.20275	2.2153	0.967567	3.74357	4.40166	0.931369
Tb10.6k15.3480	hypothetical protein, conserved	1.01353	0.656385	5.37537e-05	0.31785	0.504357	0.517427
Tb10.6k15.3490	hypothetical protein, conserved	1.66219	1.31277	0.107507	0.388483	1.46722	0.103485
Tb10.6k15.3500	D-tyrosyl-tRNA deacylase, putative	1.66219	3.93831	0.215015	8.2641	5.18113	5.6917
Tb10.6k15.3510	cysteine-rich, acidic integral membrane protein precursor	2.10814	3.36397	0.0537537	23.7328	20.7245	6.72656
Tb10.6k15.3560	membrane-bound acid phosphatase 2	5.06765	5.82542	6.07417	0.706333	1.14627	0.103485
Tb10.6k15.3570	hypothetical protein, conserved	1.62165	0.574337	0.107507	0.353167	0.871163	0.206971
Tb10.6k15.3580	hypothetical protein, conserved	12.0002	8.12276	2.15015	2.68407	6.9693	3.82896
Tb10.6k15.3600	myo-inositol-1-phosphate synthase, putative	4.25682	1.72301	3.27898	1.13013	1.10042	0.103485
Tb10.6k15.3610	delta-6 fatty acid desaturase, putative	1.70273	0.984577	0.268769	0.8476	1.74233	0.310456
Tb10.6k15.3640	alternative oxidase	4.54061	4.4306	3.81651	1.13013	0.458507	0.413942
Tb10.6k15.3650	ATP-dependent DEAD/H RNA helicase, putative	34.6222	5.98951	3.11772	5.36813	7.97802	6.51959
Tb10.6k15.3660	hypothetical protein, conserved	9.48664	11.8149	2.36516	13.8441	17.515	4.9673
Tb10.6k15.3670	nucleoporin interacting component (NUP93), putative	8.71635	3.03578	8.00931	4.52053	5.13528	1.34531
Tb10.6k15.3680	chromatin assembly factor 1 subunit B, putative	2.67572	0.738433	3.97778	1.16545	1.60477	0.620913
Tb10.6k15.3700	hypothetical protein, conserved	1.17569	0.164096	5.37537e-05	0.247217	0.641909	0.000103485
Tb10.6k15.3710	hypothetical protein, conserved	0.0405412	8.20481e-05	5.37537e-05	0.0706333	4.58507e-05	0.000103485
Tb10.6k15.3720	acid phosphatase, putative	1.41894	2.62554	2.36516	1.58925	3.39295	1.03485
Tb10.6k15.3740	hypothetical protein, conserved	3.32438	2.87168	1.29009	1.65988	4.21826	1.55228
Tb10.6k15.3750	hypothetical protein, conserved	1.50002	0.656385	0.107507	1.34203	1.23797	0.517427
Tb10.6k15.3760	hypothetical protein, conserved	0.243247	0.246144	0.752552	0.176583	0.68776	0.000103485
Tb10.6k15.3780	caltractin, putative	7.33795	6.6459	1.29009	9.07638	6.6942	6.93353
Tb10.6k15.3800	dipeptidyl-peptidase 8-like serine peptidase	10.8245	11.4047	6.23543	5.05028	11.1876	2.27668
Tb10.6k15.3810	hypothetical protein, conserved	1.17569	8.20481e-05	5.37537e-05	0.0353167	0.229253	0.000103485
Tb10.6k15.3850	glyceraldehyde 3-phosphate dehydrogenase, cytosolic	5.18927	11.6508	5.32162	6.03915	7.88632	1.55228
Tb10.6k15.3880	short-chain dehydrogenase, putative	0.364871	0.820481	0.0537537	0.247217	0.366805	0.000103485
Tb10.6k15.3890	endonuclease V, putative	2.83788	2.0512	1.82763	1.62457	1.92573	0.310456
Tb10.6k15.3900	hypothetical protein, conserved	8.35148	2.54349	7.95555	7.31055	7.79461	2.79411
Tb10.6k15.3930	hypothetical protein, conserved	11.1083	4.02036	2.63393	2.08368	3.7139	2.27668
Tb10.6k15.3940	hypothetical protein, conserved	1.21624	0.656385	1.98889	0.353167	0.825312	0.000103485
Tb10.6k15.3950	hypothetical protein, conserved	5.27035	1.88711	0.537537	2.89597	4.30996	1.86274
Tb10.6k15.3970	developmentally regulated GTP-binding protein, putative	12.3245	9.68168	3.54775	16.1044	15.8643	5.38125
Tb10.6k15.3980	hypothetical protein, conserved	4.8244	3.19988	1.45135	1.58925	2.75104	1.34531
Tb10.6k15.3990	vacuolar protein sorting-associated protein 45, putative	1.90544	2.62554	1.77387	0.95355	1.37552	0.310456
Tb10.6k15.4000	hypothetical protein, conserved	1.54056	0.820481	0.0537537	1.41267	0.962864	0.827884
Tb10.6k15.4010	hypothetical protein, conserved	2.31085	6.97409	0.591291	0.31785	0.917013	0.206971
Tb10.70		4.05412e-05	8.20481e-05	5.37537e-05	0.0353167	0.0458507	0.000103485
Tb10.70.0010	hypothetical protein, conserved	0.283788	0.328192	5.37537e-05	0.2119	0.320955	0.000103485
Tb10.70.0020	hypothetical protein, conserved	4.05412e-05	0.246144	5.37537e-05	3.53167e-05	4.58507e-05	0.000103485
Tb10.70.0040	hypothetical protein, conserved	0.445953	3.77421	5.37537e-05	3.53167e-05	0.183403	0.000103485
Tb10.70.0050	hypothetical protein, conserved	8.55419	3.85626	4.40781	4.41458	4.12656	1.75925
Tb10.70.0060	hypothetical protein, conserved	4.45953	2.29735	16.2874	2.5428	2.56764	1.4488
Tb10.70.0070	protein tyrosine phosphatase, putative	0.121624	0.492289	0.537537	0.600383	0.275104	0.206971
Tb10.70.0080	hypothetical protein, conserved	16.3381	4.10241	11.5033	8.12283	7.01515	2.48365
Tb10.70.0090	dynein light chain, putative	8.9596	13.0457	8.43934	6.03915	8.89503	2.38017
Tb10.70.0110	hypothetical protein, conserved	5.75685	2.62554	0.537537	5.89788	3.85146	3.72548
Tb10.70.0120	COP-coated vesicle membrane protein erv25 precursor, putative	11.7569	14.5225	2.58018	13.9854	22.6044	9.31369
Tb10.70.0140	ATP-dependent DEAD/H RNA helicase HEL64, putative	0.891906	1.39482	5.37537e-05	0.600383	2.88859	0.517427
Tb10.70.0160	hypothetical protein, conserved	0.324329	0.410241	0.913813	0.176583	0.0458507	0.000103485
Tb10.70.0170	chaperone protein DNAJ, putative	5.5136	6.97409	0.591291	4.37927	6.05229	2.06971
Tb10.70.0180	hypothetical protein, conserved	5.22981	6.56385	0.86006	3.42572	6.83175	1.55228
Tb10.70.0190	hypothetical protein, conserved	1.50002	1.39482	2.04264	0.671017	1.42137	0.206971
Tb10.70.0200	hypothetical protein	0.202706	0.410241	0.537537	0.2119	0.183403	0.103485
Tb10.70.0210	hypothetical protein, conserved	1.90544	1.55891	2.25766	1.55393	1.83403	0.206971
Tb10.70.0220	hypothetical protein, conserved	3.77033	0.246144	5.42913	0.6357	1.42137	0.206971
Tb10.70.0230	hypothetical protein, conserved	1.70273	0.984577	0.376276	0.882916	1.28382	0.206971
Tb10.70.0250	kinetoplastid-specific phospho-protein phosphatase, putative	1.05407	0.328192	1.29009	0.353167	0.458507	0.103485
Tb10.70.0260	alpha-1,3-mannosyltransferase, putative	0.932447	2.46144	0.161261	0.74165	1.51307	0.724398
Tb10.70.0270	hypothetical protein, conserved	0.162165	0.246144	5.37537e-05	0.2119	4.58507e-05	0.206971
Tb10.70.0300	amino acid transporter, putative	2.55409	1.31277	0.537537	2.01305	1.87988	0.517427
Tb10.70.0310	hypothetical protein, conserved	11.5542	4.4306	2.04264	7.13396	7.29026	4.34639
Tb10.70.0320	hypothetical protein, conserved	4.05412e-05	8.20481e-05	5.37537e-05	0.0353167	0.0458507	0.000103485
Tb10.70.0330	hypothetical protein	2.22976	2.2153	0.483784	1.16545	2.33838	0.413942
Tb10.70.0350	protein phosphatase 2B, putative	4.98656	1.80506	1.18258	0.74165	1.23797	0.620913
Tb10.70.0360	hypothetical protein, conserved	6.44605	1.31277	32.6285	4.16737	3.66805	2.69062
Tb10.70.0370	phosphomannomutase, putative	4.05412e-05	0.328192	5.37537e-05	0.353167	0.0917013	0.206971
Tb10.70.0410	hypothetical protein	0.729741	1.64096	0.43003	0.31785	0.320955	0.000103485
Tb10.70.0420	mismatch repair protein MSH8, putative	0.891906	0.656385	0.0537537	0.459117	0.779461	0.103485
Tb10.70.0440	hypothetical protein, conserved	16.5003	11.3226	25.5868	7.94625	7.56536	1.55228
Tb10.70.0450	hypothetical protein, conserved	1.13515	0.902529	2.74144	0.706333	1.23797	0.206971
Tb10.70.0470	hypothetical protein, conserved	1.58111	2.2153	0.483784	0.4238	1.32967	0.206971
Tb10.70.0480	trypanin	5.22981	6.97409	1.02132	9.25296	10.3164	8.07187
Tb10.70.0490	hypothetical protein, conserved	1.21624	0.738433	0.107507	0.882916	0.68776	0.724398
Tb10.70.0500	hypothetical protein, conserved	3.12167	2.62554	0.913813	1.58925	1.83403	0.310456
Tb10.70.0510	hypothetical protein, conserved	3.40546	1.31277	7.95555	2.18963	2.47594	0.310456
Tb10.70.0520	major vault protein, putative	0.810824	1.31277	0.43003	0.52975	0.733611	0.310456
Tb10.70.0530	hypothetical protein, conserved	1.62165	1.47687	4.73033	1.65988	3.20955	0.620913
Tb10.70.0540	ATP-dependent DEAD/H RNA helicase, putative	4.25682	1.96915	14.8898	7.6284	7.10685	1.65577
Tb10.70.0550	hypothetical protein, conserved	1.66219	2.13325	5.37537e-05	2.119	4.63092	0.827884
Tb10.70.0570	ATP-dependent DEAD/H RNA helicase, putative	5.06765	2.70759	0.0537537	1.83647	3.4388	0.310456
Tb10.70.0580	hypothetical protein, conserved	0.770282	0.656385	2.63393	0.282533	0.596059	0.103485
Tb10.70.0590	small GTPase, putative	0.810824	1.14867	5.37537e-05	0.353167	0.458507	0.000103485
Tb10.70.0600	hypothetical protein, conserved	4.45953	1.96915	0.913813	0.6357	1.87988	0.310456
Tb10.70.0610	5'-3' exoribonuclease XRND, putative	4.98656	2.78964	2.74144	1.97773	3.98901	0.724398
Tb10.70.0620	hypothetical protein, conserved	0.648659	1.39482	5.37537e-05	0.31785	0.641909	0.206971
Tb10.70.0625	hypothetical protein, conserved	2.79734	0.246144	5.37537e-05	7.98156	9.35354	3.62199
Tb10.70.0630	aldehyde dehydrogenase, putative	5.10819	1.96915	2.31141	2.22495	3.072	0.620913
Tb10.70.0640	hypothetical protein, conserved	2.55409	3.85626	0.107507	0.918233	3.11785	0.724398
Tb10.70.0660	hypothetical protein, conserved	5.22981	3.69217	3.6015	1.76583	2.98029	0.827884
Tb10.70.0670	hypothetical protein, conserved	1.50002	1.47687	0.645045	0.52975	1.00871	0.000103485
Tb10.70.0690	neurobeachin/beige protein, putative	8.79744	7.54843	4.51531	1.87178	3.3471	2.89759
Tb10.70.0720	phosphatidylinositolN-acetylglucosaminyltransferase subunit c, putative	1.62165	3.11783	0.0537537	0.353167	1.00871	0.206971
Tb10.70.0730	hypothetical protein, conserved	0.608118	2.0512	0.537537	1.62457	1.51307	1.24183
Tb10.70.0750	hypothetical protein, conserved	6.97308	6.07156	4.83784	8.15815	7.15271	3.93245
Tb10.70.0760	hypothetical protein, conserved	0.162165	0.492289	5.37537e-05	0.2119	0.275104	0.000103485
Tb10.70.0770	hypothetical protein, conserved	16.5408	6.07156	25.4255	8.97043	9.9496	3.93245
Tb10.70.0780	tRNA pseudouridine synthase A, putative	4.50007	1.55891	2.0964	0.95355	1.69647	0.517427
Tb10.70.0790	proteasome beta 5 subunit, putative	54.6495	13.9482	14.2985	21.7904	17.6984	12.3148
Tb10.70.0800	universal minicircle sequence binding protein (UMSBP), putative	7.17579	5.16903	8.54684	4.37927	5.36453	0.206971
Tb10.70.0820	universal minicircle sequence binding protein (UMSBP), putative	17.9597	3.52807	9.78318	7.87561	11.371	1.65577
Tb10.70.0830	clathrin heavy chain	6.81092	10.0099	1.77387	1.37735	2.75104	0.931369
Tb10.70.0850	proteasome alpha 1 subunit, putative	29.5951	9.10734	16.0724	19.742	15.4058	4.65685
Tb10.70.0860	hypothetical protein, conserved	0.0405412	0.328192	5.37537e-05	0.388483	0.183403	0.103485
Tb10.70.0870	hypothetical protein, conserved	0.445953	0.820481	1.3976	0.31785	0.183403	0.000103485
Tb10.70.0890	hypothetical protein, conserved	2.31085	1.14867	0.0537537	0.247217	0.596059	0.000103485
Tb10.70.0910	hypothetical protein, conserved	2.59464	1.14867	1.02132	0.8476	1.55892	0.827884
Tb10.70.0920	hypothetical protein, conserved	0.972988	1.39482	5.37537e-05	1.6952	1.05457	0.724398
Tb10.70.0930	hypothetical protein, conserved	3.77033	1.96915	0.591291	0.31785	0.871163	0.206971
Tb10.70.0940	hypothetical protein, conserved	0.202706	8.20481e-05	5.37537e-05	0.10595	0.0917013	0.206971
Tb10.70.0970	protein kinase, putative	0.0405412	8.20481e-05	5.37537e-05	0.0353167	4.58507e-05	0.000103485
Tb10.70.0980	hypothetical protein, conserved	6.85146	3.11783	15.4273	1.97773	3.75976	0.827884
Tb10.70.0990	hypothetical protein, conserved	8.18932	1.64096	3.54775	2.04837	2.88859	2.1732
Tb10.70.1000	hypothetical protein, conserved	17.6354	12.7175	16.0186	13.0672	10.8208	5.38125
Tb10.70.1010	hypothetical protein, conserved	2.83788	1.47687	1.12883	1.44798	1.37552	0.931369
Tb10.70.1030	hypothetical protein	0.405412	0.492289	0.215015	0.247217	0.596059	0.000103485
Tb10.70.1070	hypothetical protein, conserved	1.41894	1.55891	0.322522	0.706333	0.825312	0.310456
Tb10.70.1080	hypothetical protein, conserved	0.729741	2.70759	5.37537e-05	1.23608	1.97158	0.620913
Tb10.70.1090	hypothetical protein, conserved	7.45958	2.87168	0.806306	1.44798	2.75104	0.620913
Tb10.70.1100	translation elongation factor 1-beta, putative	7.25687	5.74337	1.61261	3.70825	8.61993	1.96622
Tb10.70.1110	hypothetical protein, conserved	7.17579	2.3794	5.53663	2.40153	2.61349	2.06971
Tb10.70.1120	hypothetical protein, conserved	10.9867	3.85626	6.55796	8.86448	8.71163	7.34747
Tb10.70.1130	hypothetical protein, conserved	9.72988	10.7483	3.22522	3.35508	3.6222	1.65577
Tb10.70.1140	hypothetical protein, conserved	1.33786	0.328192	0.537537	0.706333	0.458507	0.103485
Tb10.70.1150	hypothetical protein, conserved	2.47301	2.29735	2.52643	0.8476	2.10913	0.413942
Tb10.70.1170	amino acid tansporter, putative	0.243247	0.246144	5.37537e-05	0.176583	4.58507e-05	0.103485
Tb10.70.1190	valosin-containing protein homolog	9.89205	9.02529	12.6321	3.74357	4.49337	1.03485
Tb10.70.1200	adenylate kinase, putative	0.729741	0.492289	0.752552	0.52975	0.641909	0.000103485
Tb10.70.1230	hypothetical protein, conserved	0.324329	0.574337	4.3003	0.0706333	0.962864	0.000103485
Tb10.70.1250	hypothetical protein, conserved	0.364871	0.656385	5.37537e-05	0.494433	0.68776	0.103485
Tb10.70.1260	hypothetical protein	3.89195	2.13325	13.8147	3.07255	2.61349	0.413942
Tb10.70.1280	hypothetical protein, conserved	32.3924	78.6021	28.382	3.07255	3.80561	0.827884
Tb10.70.1290	hypothetical protein, conserved	6.16226	9.18939	1.98889	3.53167e-05	4.58507e-05	0.000103485
Tb10.70.1300	procyclin-associated gene 2 (PAG2) protein, putative	1.01353	4.2665	0.376276	0.0353167	0.0917013	0.103485
Tb10.70.1310	procyclin-associated gene 1 (PAG1) protein, putative	10.3785	3.03578	65.257	0.0353167	0.320955	0.103485
Tb10.70.1320	N-acetyltransferase subunit Nat1, putative	16.3786	7.13819	7.63303	17.3405	18.111	8.89975
Tb10.70.1330	heat shock protein, putative	0.729741	2.46144	5.37537e-05	1.55393	3.75976	1.13834
Tb10.70.1340	hypothetical protein, conserved	0.486494	0.820481	0.161261	0.4238	0.825312	0.310456
Tb10.70.1350	hypothetical protein, conserved	2.0676	2.13325	0.268769	1.87178	1.87988	1.55228
Tb10.70.1360	hypothetical protein, conserved	13.5408	3.52807	2.47267	3.24913	3.94316	2.27668
Tb10.70.1370	fructose-bisphosphate aldolase, glycosomal	150.529	62.5207	260.652	9.85335	18.2486	5.38125
Tb10.70.1390	hypothetical protein, conserved	0.527035	0.0820481	5.37537e-05	0.247217	4.58507e-05	0.000103485
Tb10.70.1410	protein phosphatase 2C, putative	8.35148	4.10241	17.685	4.20268	5.77718	0.931369
Tb10.70.1420	hypothetical protein, conserved	1.98652	1.55891	1.02132	0.565067	1.05457	0.103485
Tb10.70.1430	hypothetical protein, conserved	3.52708	2.3794	6.66546	2.01305	3.02614	0.724398
Tb10.70.1440	GPI anchor biosynthesis protein	2.55409	3.69217	1.18258	1.44798	2.43009	0.103485
Tb10.70.1450	hypothetical protein, conserved	4.74332	2.0512	2.84895	9.42955	7.33611	3.10456
Tb10.70.1460	hypothetical protein, conserved	1.78381	1.64096	5.37537e-05	1.65988	2.84274	0.517427
Tb10.70.1470	hypothetical protein, conserved	2.51355	3.28192	5.37537e-05	1.0595	1.69647	0.103485
Tb10.70.1490	hypothetical protein, conserved	4.45953	2.54349	1.61261	1.2714	2.75104	0.827884
Tb10.70.1510	endonuclease/exonuclease/phosphatase, putative	5.27035	1.14867	0.591291	0.2119	0.641909	0.206971
Tb10.70.1520	hypothetical protein, conserved	4.29736	2.2153	6.98798	0.494433	1.65062	0.310456
Tb10.70.1530	hypothetical protein, conserved	7.13525	6.72795	3.44024	9.25296	8.52823	6.51959
Tb10.70.1550	hypothetical protein, conserved	3.77033	1.80506	5.37537e-05	1.02418	1.46722	0.310456
Tb10.70.1570	hypothetical protein, conserved	1.41894	4.2665	0.161261	2.36622	3.7139	0.413942
Tb10.70.1580	RNA editing endoribonuclease	5.55414	4.75879	8.54684	4.0261	6.18984	2.48365
Tb10.70.1600	hypothetical protein, conserved	5.55414	2.46144	0.0537537	0.812283	1.46722	0.000103485
Tb10.70.1620	hypothetical protein, conserved	1.74327	1.55891	1.02132	0.74165	1.23797	0.517427
Tb10.70.1640	hypothetical protein, conserved	32.2708	6.39975	46.4432	5.75662	7.15271	1.75925
Tb10.70.1650	hypothetical protein, conserved	6.44605	7.22023	1.34384	2.43685	3.85146	1.03485
Tb10.70.1660	intraflagellar transport protein IFT122, putative	10.1353	4.92289	2.0964	3.67293	4.03486	1.34531
Tb10.70.1690	40S ribosomal protein S10, putative	7.5812	3.93831	9.13813	10.7716	8.75748	1.75925
Tb10.70.1720	dynein heavy chain, putative	11.2704	5.57927	1.61261	1.9071	3.20955	0.724398
Tb10.70.1750	RNA editing endoribonuclease	2.39193	0.984577	2.84895	2.29558	3.48465	0.413942
Tb10.70.1760	protein kinase, putative	4.1352	0.902529	1.93513	0.988866	0.825312	0.000103485
Tb10.70.1770	Eukaryotic translation initiation factor 6 (eIF-6), putative	12.7299	6.72795	5.32162	19.4948	14.5805	5.48473
Tb10.70.1780	HIRA-interacting protein 5, putative	2.39193	2.54349	0.0537537	1.58925	4.21826	1.03485
Tb10.70.1790	pre-mRNA splicing factor ATP-dependent RNA helicase, putative	16.784	4.51265	6.18168	4.59117	6.09814	1.86274
Tb10.70.1800	protein kinase, putative	0.445953	0.492289	5.37537e-05	0.353167	0.550208	0.000103485
Tb10.70.1810	hypothetical protein, conserved	1.17569	4.59469	5.37537e-05	1.6952	1.78818	0.931369
Tb10.70.1850	hypothetical protein, conserved	0.648659	0.328192	0.43003	0.0353167	4.58507e-05	0.000103485
Tb10.70.1860	hypothetical protein, conserved	5.63522	1.88711	2.9027	0.882916	1.55892	0.310456
Tb10.70.1880	ADP-ribosylation factor, putative	6.2028	2.29735	2.9027	1.9071	3.6222	0.310456
Tb10.70.1890	hypothetical protein, conserved	2.83788	2.46144	5.37537e-05	11.4779	14.122	3.31154
Tb10.70.1900	hypothetical protein, conserved	1.29732	2.3794	0.645045	1.41267	2.10913	0.724398
Tb10.70.1910	hypothetical protein, conserved	0.405412	0.328192	0.376276	0.8476	0.68776	0.103485
Tb10.70.1930	hypothetical protein	0.121624	0.246144	5.37537e-05	0.2119	0.0458507	0.000103485
Tb10.70.1950	TPR-repeat-containing chaperone protein DNAJ, putative	1.05407	0.656385	0.0537537	0.176583	0.596059	0.000103485
Tb10.70.1970	hypothetical protein, conserved	2.83788	1.80506	2.2039	0.671017	1.05457	0.103485
Tb10.70.2020	hypothetical protein, conserved	0.6892	0.328192	5.37537e-05	0.10595	0.0458507	0.206971
Tb10.70.2070	protein kinase, putative	0.283788	0.492289	0.913813	3.53167e-05	0.137552	0.000103485
Tb10.70.2080	hypothetical protein, conserved	0.770282	1.14867	0.322522	0.247217	0.733611	0.103485
Tb10.70.2090	RNA-editing complex protein	5.79739	2.78964	71.1162	6.07447	3.11785	0.827884
Tb10.70.2100	RNA-editing complex protein	4.21628	0.820481	3.76276	0.74165	1.14627	0.310456
Tb10.70.2120	hypothetical protein, conserved	0.405412	0.328192	5.37537e-05	0.10595	0.229253	0.000103485
Tb10.70.2130	hypothetical protein, conserved	3.32438	9.84577	3.06396	2.26027	4.72262	1.13834
Tb10.70.2140	ribonuclease H, putative	5.55414	1.96915	17.6312	3.92015	3.4388	1.55228
Tb10.70.2150	hypothetical protein, conserved	8.2704	6.23566	0.698798	10.489	11.2334	3.62199
Tb10.70.2155	hypothetical protein, conserved	0.729741	1.64096	0.806306	1.62457	3.30125	0.103485
Tb10.70.2170	ubiquitin/ribosomal protein S27a, putative	0.648659	3.77421	1.23634	5.2975	3.39295	0.620913
Tb10.70.2190	Mitochondrial elongation factor G, putative	6.32442	5.90746	0.913813	9.07638	12.9299	3.51851
Tb10.70.2210	cell division related protein kinase 2, putative	0.972988	1.39482	0.0537537	0.4238	0.733611	0.517427
Tb10.70.2220	ubiquitin-like protein DSK2, putative	21.8517	15.5071	8.86937	18.5412	18.2486	6.83004
Tb10.70.2230	hypothetical protein, conserved	0.0405412	8.20481e-05	5.37537e-05	0.141267	0.0917013	0.000103485
Tb10.70.2240	hypothetical protein	0.202706	8.20481e-05	5.37537e-05	3.53167e-05	4.58507e-05	0.000103485
Tb10.70.2260	serine/threonine protein kinase	24.8923	14.2764	2.47267	18.4	16.8272	10.7625
Tb10.70.2270	protein phosphatase 2C, putative	4.21628	1.64096	3.81651	3.67293	2.15498	1.03485
Tb10.70.2280	hypothetical protein, conserved	3.28384	0.820481	1.5051	2.40153	1.65062	0.931369
Tb10.70.2290	mitochondrial carrier protein, putative	2.59464	1.06663	3.06396	1.09482	2.84274	0.517427
Tb10.70.2300	TPR-repeat-containing chaperone protein DNAJ, putative	2.39193	0.984577	1.55886	0.247217	0.68776	0.000103485
Tb10.70.2310	hypothetical protein, conserved	18.4057	4.51265	3.17147	14.5505	9.67449	8.27884
Tb10.70.2320	hypothetical protein, conserved	10.6218	5.25108	15.051	54.3523	57.3133	24.3191
Tb10.70.2330	tRNA-dihydrouridine synthase 2, putative	1.54056	1.14867	5.37537e-05	0.4238	1.23797	0.517427
Tb10.70.2340	hypothetical protein, conserved	10.2569	4.92289	3.81651	5.5094	6.46495	3.31154
Tb10.70.2350	hypothetical protein, conserved	1.09461	1.80506	0.107507	1.09482	1.42137	0.206971
Tb10.70.2360	hypothetical protein, conserved	0.0405412	8.20481e-05	0.645045	0.0353167	4.58507e-05	0.103485
Tb10.70.2370	hypothetical protein, conserved	19.2976	2.3794	4.89159	7.06333	8.11557	5.79519
Tb10.70.2380	hypothetical protein, conserved	7.54066	1.72301	1.88138	3.00192	2.88859	2.1732
Tb10.70.2390	hypothetical protein, conserved	9.28393	4.75879	1.3976	8.29941	8.80333	5.17427
Tb10.70.2400	hypothetical protein, conserved	5.71631	5.16903	8.97687	4.30863	4.67677	1.86274
Tb10.70.2410	hypothetical protein, conserved	0.283788	0.410241	5.37537e-05	0.494433	0.183403	0.000103485
Tb10.70.2420	GPI inositol deacylase precursor	3.72979	1.88711	1.34384	0.74165	0.550208	0.517427
Tb10.70.2440	phosphatidylinositol-4-phosphate 5-kinase, putative	1.78381	0.656385	10.482	0.2119	0.412656	0.000103485
Tb10.70.2450	hypothetical protein, conserved	6.60821	7.95867	6.5042	12.2902	10.6832	11.4869
Tb10.70.2470	ribonuclease HII, putative	3.12167	2.2153	0.483784	2.82533	3.2554	0.517427
Tb10.70.2480	hypothetical protein, conserved	0.648659	0.410241	1.07507	0.176583	0.733611	0.206971
Tb10.70.2490	proteasome beta 2 subunit, putative	0.567576	0.410241	1.23634	0.141267	0.412656	0.000103485
Tb10.70.2510	hypothetical protein, conserved	0.810824	0.328192	0.0537537	0.282533	0.275104	0.000103485
Tb10.70.2520	dynein light chain, putative	2.02706	2.62554	0.0537537	0.988866	1.97158	0.206971
Tb10.70.2530	NUDIX hydrolase, conserved	3.24329	2.54349	2.9027	2.68407	3.1637	0.103485
Tb10.70.2540	hypothetical protein, conserved	5.47306	4.51265	8.43934	0.6357	1.23797	0.620913
Tb10.70.2550	hypothetical protein, conserved	3.04059	2.95373	1.3976	2.82533	2.75104	0.827884
Tb10.70.2560	hypothetical protein, conserved	7.05416	1.31277	34.7787	2.08368	1.78818	1.13834
Tb10.70.2570	EIF3-interacting protein, putative	4.66224	1.88711	23.9204	6.71017	4.17241	1.75925
Tb10.70.2580	hypothetical protein, conserved	0.567576	1.06663	0.913813	0.247217	0.458507	0.000103485
Tb10.70.2600	peptidyl-prolyl cis-trans isomerase, putative	8.55419	3.11783	2.25766	16.8107	12.1504	7.55444
Tb10.70.2610	dolichyl-phosphate beta-D-mannosyltransferase precursor, putative	8.2704	3.52807	5.42913	3.07255	1.92573	2.1732
Tb10.70.2620	hypothetical protein, conserved	0.729741	1.14867	5.37537e-05	0.882916	1.28382	0.103485
Tb10.70.2630	mitochondrial inner membrane signal peptidase, putative	1.54056	1.23072	5.6979	3.03723	3.1637	0.620913
Tb10.70.2640	hypothetical protein, conserved	0.972988	1.72301	0.322522	0.565067	1.28382	0.103485
Tb10.70.2670	hypothetical protein, conserved	4.33791	4.2665	0.913813	5.54472	6.23569	3.31154
Tb10.70.2680	ARP2/3 complex subunit, putative	2.18922	0.738433	5.37537e-05	1.34203	1.05457	0.310456
Tb10.70.2690	hypothetical protein, conserved	0.324329	0.328192	5.37537e-05	0.176583	0.137552	0.000103485
Tb10.70.2700	fructose-6-phosphate2-kinase, putative	5.43252	3.11783	6.45045	10.9482	7.19856	4.44988
Tb10.70.2820	hypothetical protein	3.32438	5.98951	2.47267	3.88483	3.48465	1.4488
Tb10.70.2830	hypothetical protein, conserved	0.162165	0.0820481	5.37537e-05	0.0706333	0.137552	0.103485
Tb10.70.2840	hypothetical protein	0.121624	0.574337	5.37537e-05	0.141267	0.183403	0.000103485
Tb10.70.2860	expression site-associated gene (ESAG) protein, putative	1.41894	0.984577	2.31141	1.09482	0.871163	0.413942
Tb10.70.2880	hypothetical protein	0.0405412	8.20481e-05	5.37537e-05	3.53167e-05	4.58507e-05	0.000103485
Tb10.70.2940	transporter, putative	0.364871	0.164096	5.37537e-05	0.0353167	0.183403	0.000103485
Tb10.70.2950	hypothetical protein, conserved	1.54056	0.410241	6.02042	0.52975	0.641909	0.103485
Tb10.70.2970	hypothetical protein, conserved	0.527035	0.656385	1.66637	1.97773	3.072	0.206971
Tb10.70.2980	coatomer zeta subunit, putative	2.02706	0.902529	14.8898	2.22495	1.10042	0.103485
Tb10.70.2990	hypothetical protein, conserved	5.63522	5.98951	6.77297	1.87178	2.33838	0.206971
Tb10.70.3000	ADP-ribosylation factor 6, putative	0.0405412	8.20481e-05	5.37537e-05	3.53167e-05	4.58507e-05	0.000103485
Tb10.70.3010	hypothetical protein, conserved	12.4867	8.6971	1.18258	27.1585	29.5737	7.45096
Tb10.70.3020	hypothetical protein, conserved	5.79739	4.34855	10.697	6.71017	7.51951	1.4488
Tb10.70.3030	hypothetical protein, conserved	2.87842	2.0512	3.01021	2.79002	2.65934	0.724398
Tb10.70.3040	hypothetical protein, conserved	1.13515	1.55891	0.913813	0.706333	1.83403	0.620913
Tb10.70.3050	hypothetical protein, conserved	7.37849	5.25108	1.34384	3.95547	4.86017	3.41502
Tb10.70.3070	TFIIF-stimulated CTD phosphatase, putative	2.14868	2.2153	0.107507	0.141267	0.458507	0.000103485
Tb10.70.3090	hypothetical protein, conserved	8.67581	4.51265	5.91291	2.15432	3.5305	1.4488
Tb10.70.3100	hypothetical protein, conserved	5.14873	6.56385	1.45135	1.41267	2.38424	0.206971
Tb10.70.3120	hypothetical protein, unlikely	7.50012	2.78964	2.25766	13.385	8.98673	3.00108
Tb10.70.3150	NADH-ubiquinone oxidoreductase complex I subunit, putative	1.13515	0.164096	3.70901	0.671017	0.504357	0.000103485
Tb10.70.3180	hypothetical protein, conserved	2.79734	1.96915	12.9009	0.812283	2.06328	0.103485
Tb10.70.3185	hypothetical protein, conserved	0.283788	0.246144	3.27898	1.41267	0.917013	0.310456
Tb10.70.3190	hypothetical protein, conserved	1.09461	2.0512	2.9027	0.706333	1.37552	0.000103485
Tb10.70.3200	hypothetical protein, conserved	2.43247	1.06663	8.00931	1.9071	2.10913	0.724398
Tb10.70.3210	hypothetical protein, conserved	0.810824	1.06663	5.37537e-05	0.2119	1.19212	0.000103485
Tb10.70.3220	serine palmitoyltransferase, putative	0.324329	0.410241	0.591291	0.0706333	0.137552	0.103485
Tb10.70.3240	short-chain dehydrogenase, putative	5.31089	1.96915	10.697	2.57812	3.80561	2.38017
Tb10.70.3250	hypothetical protein	0.162165	0.328192	0.43003	0.0706333	0.137552	0.000103485
Tb10.70.3260	hypothetical protein, conserved	1.66219	3.11783	5.1066	1.87178	3.072	1.4488
Tb10.70.3270	hypothetical protein, conserved	11.5137	8.6971	3.11772	8.51131	8.84918	5.89867
Tb10.70.3280	methylglutaconyl-CoA hydratase, mitochondrial precursor, putative	1.86489	1.64096	3.33273	3.49635	2.84274	1.4488
Tb10.70.3290	ATP-dependent DEAD-box RNA helicase, putative	5.63522	2.62554	4.13904	1.97773	1.78818	0.931369
Tb10.70.3310	hypothetical protein	3.12167	4.51265	0.0537537	4.59117	3.7139	3.10456
Tb10.70.3320	hypothetical protein, conserved	0.891906	1.23072	1.07507	1.37735	1.10042	0.000103485
Tb10.70.3330	hypothetical protein, conserved	0.324329	0.164096	0.0537537	0.2119	0.183403	0.310456
Tb10.70.3350	hypothetical protein, conserved	4.1352	1.39482	17.3625	4.37927	3.89731	1.03485
Tb10.70.3380	hypothetical protein, conserved	0.445953	0.246144	5.37537e-05	0.0353167	0.0917013	0.000103485
Tb10.70.3390	hypothetical protein, conserved	1.05407	2.95373	5.37537e-05	0.2119	0.68776	0.103485
Tb10.70.3410	protein kinase, putative	0.527035	1.55891	0.0537537	0.671017	1.10042	0.620913
Tb10.70.3440	phosphatidylinositol-4-phosphate 5-kinase, putative	14.9192	1.64096	18.2763	3.14318	3.30125	1.55228
Tb10.70.3450	hypothetical protein, conserved	30.7302	11.7329	2.2039	10.2418	12.6548	9.41718
Tb10.70.3460	hypothetical protein, conserved	0.364871	0.492289	5.37537e-05	0.4238	0.504357	0.000103485
Tb10.70.3480	SNF-7-like protein, putative	1.17569	0.738433	1.3976	0.671017	0.412656	0.827884
Tb10.70.3500	hypothetical protein, conserved	6.04064	8.61505	0.107507	2.47217	4.44752	1.03485
Tb10.70.3510	60S ribosomal protein L18a, putative	0.121624	0.984577	5.37537e-05	1.20077	0.458507	0.000103485
Tb10.70.3540	hypothetical protein, conserved	7.33795	3.61012	2.52643	1.55393	1.23797	0.413942
Tb10.70.3550	hypothetical protein, conserved	0.283788	0.410241	0.483784	0.0353167	0.183403	0.000103485
Tb10.70.3560	hypothetical protein, conserved	11.2704	6.72795	2.47267	3.31977	3.57635	1.65577
Tb10.70.3570	hypothetical protein, conserved	4.54061	2.13325	1.88138	0.95355	1.37552	0.620913
Tb10.70.3580	hypothetical protein, conserved	2.51355	2.0512	0.107507	0.8476	1.46722	0.620913
Tb10.70.3590	hypothetical protein, conserved	0.729741	0.246144	0.698798	0.388483	0.68776	0.103485
Tb10.70.3600	vacuolar ATP synthase subunit D, putative	0.932447	0.492289	5.37537e-05	0.247217	0.229253	0.517427
Tb10.70.3610	hypothetical protein, conserved	0.567576	0.574337	0.107507	0.10595	0.0458507	0.000103485
Tb10.70.3630	hypothetical protein, conserved	1.62165	0.738433	1.18258	2.57812	1.37552	0.413942
Tb10.70.3640	hypothetical protein, conserved	9.12176	2.95373	3.27898	8.82916	7.51951	4.55336
Tb10.70.3650	hypothetical protein, conserved	4.05412	2.78964	0.107507	1.16545	2.70519	0.517427
Tb10.70.3660	proteasome activator protein PA26	16.5003	1.64096	10.7507	17.4464	7.93217	4.24291
Tb10.70.3670	hypothetical protein, conserved	0.0810824	0.246144	5.37537e-05	0.0353167	0.275104	0.000103485
Tb10.70.3680	rRNA dimethyltransferase, putative	4.21628	1.06663	1.61261	2.01305	1.28382	0.310456
Tb10.70.3690	hypothetical protein, conserved	0.527035	0.820481	5.37537e-05	0.247217	0.137552	0.000103485
Tb10.70.3700	hypothetical protein, conserved	4.78386	1.72301	10.4282	1.44798	1.78818	0.620913
Tb10.70.3710	aspartate aminotransferase	1.86489	0.820481	5.37537e-05	0.0353167	0.0458507	0.000103485
Tb10.70.3720	NADH-dependent fumarate reductase, putative	1.74327	0.492289	0.967567	0.353167	1.37552	0.620913
Tb10.70.3750	hypothetical protein, conserved	3.28384	4.59469	4.3003	4.73243	5.31868	3.62199
Tb10.70.3760	hypothetical protein, conserved	0.486494	0.820481	5.37537e-05	0.2119	0.550208	0.103485
Tb10.70.3780	hypothetical protein	25.7842	25.3529	3.65525	1.65988	2.56764	1.75925
Tb10.70.3790	hypothetical protein, conserved	0.891906	0.820481	5.37537e-05	0.0706333	0.825312	0.103485
Tb10.70.3810	hypothetical protein, conserved	0.202706	0.246144	0.698798	0.0706333	0.320955	0.000103485
Tb10.70.3820	hypothetical protein, conserved	1.09461	0.656385	0.645045	0.388483	0.458507	0.000103485
Tb10.70.3840	hypothetical protein, conserved	0.972988	1.06663	0.107507	1.23608	2.24668	0.827884
Tb10.70.3850	RNA-editing complex protein	13.0543	5.98951	1.02132	9.85335	11.1876	4.76033
Tb10.70.3860	arginine N-methyltransferase, putative	1.70273	1.96915	0.0537537	3.3904	3.98901	1.03485
Tb10.70.3870	DNA repair helicase, putative	5.18927	2.2153	1.82763	2.40153	3.30125	0.620913
Tb10.70.3880	hypothetical protein, conserved	7.62174	1.80506	6.82672	7.91093	4.17241	0.517427
Tb10.70.3910	hypothetical protein, conserved	2.39193	0.328192	1.18258	0.388483	0.320955	0.206971
Tb10.70.3930	protease regulatory ATPase subunit 4	0.972988	0.328192	0.107507	0.0706333	0.412656	0.000103485
Tb10.70.3940	hypothetical protein, conserved	3.68925	6.07156	0.483784	2.82533	3.1637	0.827884
Tb10.70.3950	RNA-binding protein, putative	2.7568	2.54349	0.376276	0.882916	1.74233	0.310456
[truncated: 5,361 more rows]
