# Supplementary material for: Digital gene expression analysis of two life cycle stages of the human-infective parasite, Trypanosoma brucei gambiense reveals differentially expressed clusters of co-regulated genes
Source: BMC Genomics. 2010 Feb 22;11:124. doi: 10.1186/1471-2164-11-124 (PMC2837033; doi:10.1186/1471-2164-11-124)
Supplement: Additional file 3 — List of all genes analysed by DGE ranked by average fold change in expression of bloodstream forms over procyclic forms. The gene accession identification number, protein description and average fold change is given for each gene. [file 1471-2164-11-124-S3.XLS]

## Sheet: Sheet1
Gene Accession ID	Protein ID	average fold change bsf over pcf
Tb927.1.4890	expression site-associated gene 2 (ESAG2) protein, putative	634.479
Tb11.21.0001	variant surface glycoprotein (VSG, pseudogene), putative	454.464
Tb927.1.5100	expression site-associated gene 2 (ESAG2) protein, putative	270.713
Tb09.v4.0039	variant surface glycoprotein (VSG, pseudogene), putative	233.367
Tb927.8.240	variant surface glycoprotein (VSG, pseudogene), putative	122.361
Tb10.70.1310	procyclin-associated gene 1 (PAG1) protein, putative	122.356
Tb927.7.180	hypothetical protein	96.7046
Tb10.70.1290	hypothetical protein, conserved	94.8639
Tb11.01.6210	procyclin-associated gene 2-like protein, putative	89.7364
Tb927.3.2590	hypothetical protein	85.0388
Tb11.01.6230	expression site-associated gene 2 (ESAG2) protein, putative	74.7664
Tb11.1020	expression site-associated gene 1 (ESAG1) protein, putative	74.4708
Tb11.01.6220	procyclin-associated gene 4 (PAG4) protein, putative	73.3503
Tb09.160.5410	expression site-associated gene (ESAG, pseudogene), putative	64.41
Tb11.01.6250	expression site-associated gene (ESAG) protein, putative	59.7613
Tb09.211.3955	hypothetical protein, conserved	55.8147
Tb927.1.2050	hypothetical protein, unlikely	55.1946
Tb09.160.5350	variant surface glycoprotein (VSG)-related, putative	54.6451
Tb927.8.170	variant surface glycoprotein (VSG, atypical), putative	48.7406
Tb927.8.530	leucine-rich repeat protein (LRRP, pseudogene), putative	46.908
Tb927.3.1500	variant surface glycoprotein (VSG)-related, putative	44.8955
Tb927.5.1810	lysosomal/endosomal membrane protein p67	41.6456
Tb11.01.6240	expression site-associated gene (ESAG) protein, putative	40.7048
Tb927.1.5120	expression site-associated gene (ESAG) protein, putative	38.1018
Tb927.4.4540	hypothetical protein, conserved	33.0359
Tb10.70.7250	hypothetical protein, conserved	32.0746
Tb10.v4.0051	hypothetical protein	31.3738
Tb927.1.5180	hypothetical protein	29.8372
Tb927.1.5190	hypothetical protein, unlikely	29.0951
Tb927.2.3420	hypothetical protein, conserved	29.0609
Tb11.02.1566	variant surface glycoprotein (VSG)-related, putative	28.5873
Tb10.389.0720	hypothetical protein, conserved	27.2132
Tb927.3.2860	hypothetical protein, conserved	26.8633
Tb09.211.0790	tRNA (guanine-N(7)-)-methyltransferase, putative	26.6552
Tb927.5.309b	hypothetical protein	24.7828
Tb11.51.0002	expression site-associated gene (ESAG, pseudogene), putative	24.7066
Tb11.01.3940	RNA-binding protein, putative	24.5793
Tb927.4.960	hypothetical protein, conserved	24.3272
Tb10.6k15.2040	hexose transporter	24.2487
Tb927.1.5160	hypothetical protein	23.4681
Tb927.3.3830	hypothetical protein, conserved	23.2633
Tb927.1.4880	hypothetical protein, unlikely	22.7216
Tb927.8.8000	hypothetical protein, conserved	22.2607
Tb08.27P2.240	variant surface glycoprotein (VSG), putative	22.0809
Tb927.1.4900	expression site-associated gene 11 (ESAG11) protein, putative	21.9186
Tb927.1.1560	vesicular-fusion protein NsF, putative	20.9649
Tb09.160.0970	SUMO1/Ulp2, putative	19.9689
Tb927.5.310	hypothetical protein	19.4284
Tb927.3.5800	expression site-associated gene (ESAG, pseudogene), putative	18.9842
Tb927.4.560	dynein heavy chain, putative	18.8835
Tb927.8.2720	hypothetical protein, conserved	18.8828
Tb10.70.6830	hypothetical protein, conserved	18.331
Tb927.3.5690	hypothetical protein, conserved	18.3194
Tb927.4.2340	hypothetical protein, conserved	18.3012
Tb927.8.3730	hypothetical protein, conserved	18.1838
Tb927.2.5070	hypothetical protein, conserved	18.0844
Tb11.47.0026	hypothetical protein, conserved	17.8528
Tb10.70.1280	hypothetical protein, conserved	17.6858
Tb10.70.6130	hypothetical protein	17.4728
Tb927.2.2490	hypothetical protein	16.8638
Tb09.244.2360	hypothetical protein, unlikely	16.8309
Tb927.7.6490	hypothetical protein, conserved	16.8011
Tb11.01.3580	hypothetical protein, conserved	16.3895
Tb10.70.2440	phosphatidylinositol-4-phosphate 5-kinase, putative	16.1868
Tb927.7.3900	vacuolar transporter chaperone, putative	16.0755
Tb927.2.6180	iron/ascorbate oxidoreductase family protein, putative	16.0043
Tb927.4.2230	glycosyltransferase ALG2, putative	15.963
Tb927.2.2120	protein kinase, putative	15.8682
Tb09.244.1930	variant surface glycoprotein (VSG, pseudogene), putative	15.8154
Tb11.12.0016	glutathionylspermidine synthetase, putative	15.7728
Tb927.4.3660	hypothetical protein, conserved	15.6494
Tb927.4.1030	hypothetical protein, conserved	15.6298
Tb927.8.6720	hypothetical protein, conserved	15.3513
Tb927.8.7760	hypothetical protein, conserved	15.3128
Tb927.7.4500	hypothetical protein, conserved	14.8705
Tb10.70.6040	hypothetical protein, conserved	14.8499
Tb927.3.2530	expression site-associated gene (ESAG, pseudogene), putative	14.8206
Tb927.8.8330	calpain, putative	14.5713
Tb10.70.7690	hypothetical protein, conserved	14.3075
Tb927.3.580	leucine-rich repeat protein (LRRP), putative	14.2699
Tb09.160.1260	hypothetical protein, conserved	14.0833
Tb10.70.1370	fructose-bisphosphate aldolase, glycosomal	14.0751
Tb10.70.1300	procyclin-associated gene 2 (PAG2) protein, putative	14.0493
Tb10.6k15.0890	expression site-associated gene (ESAG) protein, putative	13.8999
Tb927.4.1130	hypothetical protein, conserved	13.8648
Tb927.7.4130	hypothetical protein, conserved	13.7339
Tb927.8.7560	hypothetical protein, conserved	13.7328
Tb11.47.0021	hypothetical protein, conserved	13.5827
Tb11.02.3100	hypothetical protein, conserved	13.4018
Tb09.244.2240	variant surface glycoprotein (VSG)-related, putative	13.3337
Tb11.12.0009	hypothetical protein, conserved	13.3118
Tb10.70.7750	hypothetical protein, conserved	13.2501
Tb10.389.1780	hypothetical protein, conserved	13.1488
Tb927.8.7450	myosin heavy chain kinase A, putative	13.1159
Tb927.3.4620	hypothetical protein, conserved	13.0605
Tb927.2.6000	glycosylphosphatidylinositol-specific phospholipase C	13.0236
Tb11.55.0006	intraflagellar transport protein IFT88	13.0115
Tb10.6k15.0940	hypothetical protein	12.9774
Tb927.6.3550	phospholipid-translocating P-type ATPase (flippase), putative	12.8858
Tb11.02.1030	hypothetical protein, conserved	12.8766
Tb927.8.5080	hypothetical protein, conserved	12.7874
Tb927.3.3380	TFIIF-stimulated CTD phosphatase, putative	12.741
Tb927.6.1940	hypothetical protein, conserved	12.7383
Tb927.8.1750	hypothetical protein, conserved	12.6552
Tb11.02.1564	leucine-rich repeat protein (LRRP), putative	12.629
Tb10.389.0570	hypothetical protein, conserved	12.6236
Tb927.1.970	hypothetical protein, unlikely	12.6045
Tb927.2.3320	65 kDa invariant surface glycoprotein	12.4241
Tb10.70.6325	ribosomal proteins L36, putative	12.3989
Tb927.8.1040	hypothetical protein, conserved	12.3089
Tb927.7.5870	hypothetical protein, conserved	12.2575
Tb927.8.3650	folate transporter, putative	12.2415
Tb927.8.7290	hypothetical protein, conserved	12.2159
Tb927.2.1380	leucine-rich repeat protein (LRRP), putative	12.1069
Tb927.8.6730	hypothetical protein, conserved	12.0554
Tb927.3.3720	Golgi vesicular membrane trafficking protein, putative	11.9783
Tb10.70.4080	hypothetical protein, conserved	11.9683
Tb10.70.0040	hypothetical protein, conserved	11.9452
Tb927.8.7440	lipase, putative	11.9274
Tb927.4.1160	hypothetical protein, conserved	11.8776
Tb11.01.2100	hypothetical protein, conserved	11.7913
Tb11.02.1570	hypothetical protein, unlikely	11.7814
Tb927.1.4650	hypothetical protein, conserved	11.7524
Tb10.6k15.0880	hypothetical protein	11.6975
Tb927.7.4690	hypothetical protein	11.6029
Tb10.70.7150	hypothetical protein, conserved	11.5644
Tb927.8.2660	hypothetical protein, conserved	11.5578
Tb927.3.4070	hypothetical protein, conserved	11.55
Tb10.61.0380	glycerol uptake protein, putative	11.5364
Tb927.7.4260	hypothetical protein, conserved	11.4665
Tb927.8.7180	hypothetical protein, conserved	11.4537
Tb11.02.0030	dynein heavy chain, putative	11.3972
Tb927.5.2090	kinesin, putative	11.3072
Tb927.4.3980	chaperone protein DNAJ, putative	11.1422
Tb09.160.0280	variant surface glycoprotein (VSG, atypical), putative	11.1407
Tb06.3A7.960	hypothetical protein	11.0978
Tb927.7.470	hypothetical protein	11.0056
Tb11.01.8240	hypothetical protein, conserved	10.9901
Tb10.61.2430	hypothetical protein, conserved	10.9639
Tb11.02.1565	hypothetical protein	10.9374
Tb10.26.0220	chloride channel protein, putative	10.8732
Tb09.211.5010	SLACS retrotransposable element (part), putative	10.8598
Tb927.4.4580	hypothetical protein, conserved	10.7889
Tb10.70.3710	aspartate aminotransferase	10.7656
Tb927.4.1230	hypothetical protein	10.6601
Tb09.160.2470	hypothetical protein, conserved	10.5495
Tb927.8.5200	hypothetical protein, conserved	10.5337
Tb11.02.5620	dynein light chain, putative	10.5016
Tb927.3.3690	flagellar radial spoke protein-like, putative	10.3988
Tb10.26.0350	hypothetical protein, conserved	10.2528
Tb927.1.4660	hypothetical protein, unlikely	10.1814
Tb11.47.0002	phosphatidylinositol (3,5) kinase, putative	10.1716
Tb927.1.1430	hypothetical protein, unlikely	10.1536
Tb11.02.3500	hypothetical protein, conserved	10.1333
Tb11.01.6390	hypothetical protein, conserved	10.123
Tb10.70.5250	metacaspase MCA4	10.0983
Tb927.3.4900	tRNA isopentenyltransferase, putative	10.0914
Tb11.02.0730	metacaspase	10.0761
Tb927.3.1490	leucine-rich repeat protein (LRRP), putative	10.0214
Tb927.3.4150	hypothetical protein, conserved	10.0101
Tb11.01.3710	hypothetical protein, conserved	9.99041
Tb11.02.1770	hypothetical protein, conserved	9.97409
Tb927.6.2890	single strand-specific nuclease, putative	9.86461
Tb09.v1.0250	hypothetical protein, unlikely	9.85435
Tb09.160.3460	hypothetical protein, unlikely	9.83242
Tb10.389.1900	hypothetical protein, conserved	9.72304
Tb927.4.3970	hypothetical protein, conserved	9.70628
Tb927.3.3610	peroxisomal targeting signal type 2 receptor, putative	9.65319
Tb927.5.2010	hypothetical protein	9.64428
Tb927.8.2250	hypothetical protein, conserved	9.61671
Tb927.4.5060	hypothetical protein	9.61665
Tb927.5.1320	hypothetical protein, conserved	9.60874
Tb927.5.610	acidic phosphatase, putative	9.59398
Tb09.211.4110	NADPH--cytochrome p450 reductase, putative	9.57592
Tb11.02.3050	hypothetical protein, conserved	9.5426
Tb10.6k15.1970	hypothetical protein, conserved	9.51879
Tb927.1.1500	hypothetical protein, conserved	9.45456
Tb927.6.190	receptor-type adenylate cyclase GRESAG 4, putative	9.45388
Tb09.211.4200	hypothetical protein, conserved	9.44553
Tb11.01.0210	hypothetical protein	9.43407
Tb927.7.4230	hypothetical protein, conserved	9.42949
Tb11.03.0920	hypothetical protein, conserved	9.41397
Tb927.1.3880	hypothetical protein, conserved	9.38773
Tb10.61.1750	C-terminal motor kinesin, putative	9.37151
Tb927.3.1430	chaperone protein DnaJ, putative	9.36777
Tb11.01.2440	glycosyl hydrolase, putative	9.29447
Tb11.02.1240	hypothetical protein	9.28466
Tb10.6k15.0260	hypothetical protein, conserved	9.26627
Tb927.3.4230	subtilisin-like serine peptidase	9.26055
Tb10.61.1880	protein kinase, putative	9.25238
Tb927.6.2160	hypothetical protein, conserved	9.18684
Tb11.57.0029	variant surface glycoprotein (VSG, pseudogene), putative	9.18244
Tb09.211.4940	hypothetical protein, unlikely	9.09491
Tb10.6k15.3270	hypothetical protein, conserved	9.06773
Tb927.3.3870	lipase domain protein, putative	8.98358
Tb927.1.5060	variant surface glycoprotein (VSG)-related, putative	8.97047
Tb927.1.520	variant surface glycoprotein (VSG, pseudogene), putative	8.96623
Tb927.7.880	RNA-binding protein, putative	8.91403
Tb10.70.3780	hypothetical protein	8.90696
Tb927.6.4110	hypothetical protein	8.88774
Tb11.02.1580	leucine-rich repeat protein (LRRP), putative	8.8753
Tb927.3.3270	ATP-dependent phosphofructokinase	8.85507
Tb927.3.5760	hypothetical protein, conserved	8.84003
Tb927.7.5800	hypothetical protein	8.83035
Tb10.70.6970	hypothetical protein, conserved	8.81373
Tb11.01.7990	myosin, putative	8.79627
Tb927.6.4390	kinesin, putative	8.7659
Tb11.57.0005	hypothetical protein, conserved	8.74411
Tb927.8.7770	hypothetical protein, conserved	8.71236
Tb11.01.8330	hypothetical protein, conserved	8.7104
Tb09.160.0320	hypothetical protein, unlikely	8.65857
Tb927.5.297b	hypothetcal protein	8.6158
Tb927.4.4020	amino acid transporter, putative	8.61143
Tb927.7.3180	mu-adaptin 1, putative	8.61133
Tb11.01.4830	eukaryotic translation initiation factor 2 gamma, putative	8.61052
Tb927.3.2540	variant surface glycoprotein (VSG)-related, putative	8.6051
Tb927.8.3940	hypothetical protein, conserved	8.5903
Tb11.02.5540	hypothetical protein, conserved	8.53317
Tb10.6k15.0280	hypothetical protein, conserved	8.50139
Tb10.70.5130	adenylate kinase, putative	8.49507
Tb927.8.8030	hypothetical protein, conserved	8.45448
Tb09.244.2600	ankyrin-repeat protein, putative	8.44965
Tb09.211.2400	hypothetical protein, conserved	8.43397
Tb10.70.4030	hypothetical protein, conserved	8.38561
Tb10.6k15.1690	hypothetical protein, conserved	8.37019
Tb10.70.2560	hypothetical protein, conserved	8.3394
Tb927.7.6860	expression site-associated gene (ESAG) protein, putative	8.29174
Tb10.70.6310	hypothetical protein, conserved	8.23657
Tb11.02.3690	hypothetical protein, conserved	8.2183
Tb927.6.880	hypothetical protein, conserved	8.20745
Tb11.01.2580	hypothetical protein, conserved	8.1638
Tb09.160.4290	hypothetical protein, conserved	8.13619
Tb927.4.660	hypothetical protein, conserved	8.13063
Tb09.v1.0650	hypothetical protein, conserved	8.07294
Tb11.02.0490	RNA-editing complex protein	8.0608
Tb927.3.3060	hypothetical protein, conserved	8.01585
Tb10.6k15.3560	membrane-bound acid phosphatase 2	8.00825
Tb10.61.3060	GPI-anchor transamidase subunit 8 (GPI8)	8.00526
Tb927.2.3340	hypothetical protein	7.98428
Tb10.389.1520	hypothetical protein, conserved	7.92225
Tb11.01.4170	DNA photolyase, putative	7.91782
Tb927.2.4670	hypothetical protein, conserved	7.90075
Tb10.26.0420	hypothetical protein, unlikely	7.89753
Tb927.8.1130	protein phosphatase with EF-Hand domains, putative	7.88628
Tb10.61.1170	hypothetical protein, conserved	7.87153
Tb11.01.4750	elongation factor 1 gamma, putative	7.85776
Tb09.160.1180	nucleolar protein	7.85352
Tb927.4.2900	hypothetical protein, conserved	7.84664
Tb927.6.440	hypothetical protein	7.84314
Tb927.1.5220	expression site-associated gene 9 (ESAG9) protein, putative	7.82883
Tb10.70.2090	RNA-editing complex protein	7.82761
Tb927.6.1210	hypothetical protein, conserved	7.82568
Tb927.8.7750	hypothetical protein, conserved	7.81077
Tb927.1.3610	hypothetical protein	7.80457
Tb09.160.0110	variant surface glycoprotein (VSG), putative	7.78731
Tb10.389.0390	hypothetical protein, conserved	7.72655
Tb10.389.0940	pumillio RNA binding protein, putative	7.71098
Tb927.5.2620	hypothetical protein, conserved	7.70803
Tb09.211.4300	hypothetical protein, conserved	7.66519
Tb927.7.3970	hypothetical protein, conserved	7.65557
Tb927.1.4500	hypothetical protein, conserved	7.65257
Tb927.4.1950	NADPH--cytochrome p450 reductase, putative	7.64298
Tb10.20.0180	hypothetical protein, conserved	7.61617
Tb11.02.2470	hypothetical protein, conserved	7.59153
Tb11.01.5790	ubiquitin-conjugating enzyme E2, putative	7.55355
Tb927.2.3990	hypothetical protein, conserved	7.51294
Tb10.70.5300	hypothetical protein	7.46667
Tb10.70.5290	major surface protease gp63, putative	7.45998
Tb927.7.3130	hypothetical protein, conserved	7.44038
Tb927.1.2985	hypothetical protein, conserved	7.42509
Tb11.01.7530	hypothetical protein, conserved	7.41042
Tb11.01.2930	hypothetical protein	7.41027
Tb927.5.1380	hypothetical protein	7.40706
Tb927.1.4670	hypothetical protein, unlikely	7.38685
Tb09.211.1790	TAX-1	7.36972
Tb927.3.1660	hypothetical protein, conserved	7.35174
Tb927.8.7610	amino acid transporter 1, putative	7.3482
Tb11.01.2240	hypothetical protein, conserved	7.34335
Tb927.5.293b	hypothetical protein	7.3409
Tb09.211.0650	hypothetical protein, unlikely	7.3288
Tb927.7.1640	GTP-binding protein, putative	7.32643
Tb09.160.3490	hypothetical protein, conserved	7.32292
Tb927.8.3540	hypothetical protein, conserved	7.30697
Tb927.8.7970	hypothetical protein	7.26634
Tb927.8.4580	hypothetical protein, conserved	7.24433
Tb927.5.1990	hypothetical protein, conserved	7.23162
Tb09.160.4760	hypothetical protein	7.22773
Tb927.7.4710	hypothetical protein, conserved	7.22282
Tb927.4.5330	hypothetical protein	7.20021
Tb10.70.1850	hypothetical protein, conserved	7.19747
Tb927.3.3650	hypothetical protein, conserved	7.14232
Tb10.61.2830	hypothetical protein	7.13603
Tb11.17.0003	variant surface glycoprotein (VSG, pseudogene)-related, putative	7.10874
Tb927.3.5090	tryparedoxin, putative	7.09785
Tb10.61.0850	signal recognition particle protein, putative	7.09538
Tb927.6.3500	endosomal trafficking protein RME-8, putative	7.09094
Tb09.244.2340	hypothetical protein	7.08088
Tb927.7.3960	50S ribosomal protein L16, putative	7.08004
Tb11.01.3980	hypothetical protein, conserved	7.06662
Tb10.61.3130	hypothetical protein, conserved	7.06046
Tb927.5.3030	hypothetical protein, conserved	7.05215
Tb927.3.5530	Tb-292 membrane associated protein	7.04314
Tb927.7.4040	hypothetical protein, conserved	7.02963
Tb927.8.5050	hypothetical protein, conserved	7.01321
Tb927.5.4010	hypothetical protein	7.00677
Tb09.244.2430	BARP protein	6.98125
Tb10.389.1690	hypothetical protein, conserved	6.96486
Tb10.70.2540	hypothetical protein, conserved	6.9428
Tb927.3.2610	hypothetical protein, conserved	6.93098
Tb927.8.4310	hypothetical protein, conserved	6.92672
Tb927.6.1470	hypothetical protein, conserved	6.91684
Tb09.211.2270	hypothetical protein, conserved	6.90941
Tb927.3.3540	hypothetical protein, conserved	6.89381
Tb927.5.1140	choline/ethanolamine kinase, putative	6.89305
Tb11.02.4810	hypothetical protein, conserved	6.89157
Tb927.1.260	hypothetical protein, unlikely	6.88411
Tb927.8.4180	tRNA-specific adenosine deaminase	6.86675
Tb11.01.0660	hypothetical protein, conserved	6.85052
Tb11.02.0590	hypothetical protein, conserved	6.84966
Tb927.3.5080	hypothetical protein, conserved	6.77546
Tb11.42.0001	hypothetical protein	6.74126
Tb09.160.3020	hypothetical protein, conserved	6.73505
Tb11.01.5690	RNA-binding protein, putative	6.72583
Tb927.3.2080	hypothetical protein, conserved	6.69557
Tb11.01.0650	hypothetical protein, conserved	6.69358
Tb927.8.2230	hypothetical protein, conserved	6.69281
Tb10.6k15.2130	ribonuclease, putative	6.69234
Tb10.61.2080	hypothetical protein, conserved	6.6885
Tb927.7.4920	hypothetical protein, conserved	6.66278
Tb11.47.0001	65 kDa invariant surface glycoprotein-like protein	6.6572
Tb09.211.3750	hypothetical protein, conserved	6.64652
Tb927.4.500	hypothetical protein, conserved	6.60214
Tb10.389.0190	hypothetical protein, conserved	6.60069
Tb927.8.7060	hypothetical protein, conserved	6.56696
Tb927.8.4340	hypothetical protein, conserved	6.56231
Tb927.7.7000	hypothetical protein, conserved	6.55575
Tb927.4.710	hypothetical protein, conserved	6.54536
Tb09.160.3090	heat shock protein, putative	6.54452
Tb927.6.3990	hypothetical protein, conserved	6.54211
Tb927.4.5310	serine/threonine-protein kinase A, putative	6.51126
Tb927.8.7590	receptor-type adenylate cyclase GRESAG 4, putative	6.50878
Tb927.3.1540	CAAX prenyl protease 2, putative	6.48938
Tb09.160.0930	protein kinase, putative	6.48532
Tb927.1.2970	hypothetical protein, conserved	6.44911
Tb927.8.3720	hypothetical protein, conserved	6.44109
Tb927.6.4680	hypothetical protein, conserved	6.44083
Tb10.26.0900	hypothetical protein, conserved	6.42491
Tb927.7.4830	kinesin, putative	6.41135
Tb09.211.3690	hypothetical protein, conserved	6.40266
Tb09.160.4610	hypothetical protein, conserved	6.39098
Tb10.61.1910	hypothetical protein, conserved	6.38451
Tb10.61.0570	hypothetical protein, conserved	6.38211
Tb09.160.4770	protein kinase, putative	6.35751
Tb11.02.0430	hypothetical protein, conserved	6.34847
Tb927.5.990	hypothetical protein, conserved	6.33222
Tb11.01.6100	hypothetical protein, conserved	6.33191
Tb10.61.2680	pyruvate kinase 1	6.32735
Tb927.8.4330	small GTP-binding protein Rab11	6.32647
Tb09.211.1410	hypothetical protein, unlikely	6.31878
Tb927.7.3080	hypothetical protein, conserved	6.31358
Tb927.6.3150	Hydin	6.2972
Tb10.v4.0246	hypothetical protein	6.29521
Tb927.4.3330	hypothetical protein, conserved	6.29154
Tb927.1.2030	hypothetical protein, unlikely	6.29021
Tb927.3.3490	high mobility group protein, putative	6.28969
Tb927.7.6430	hypothetical protein	6.28089
Tb927.8.1250	hypothetical protein, conserved	6.28052
Tb11.01.6060	ADP-ribosylation factor GTPase activating protein 1, putative	6.27234
Tb927.5.1760	hypothetical protein, conserved	6.26598
Tb09.244.2750	hypothetical protein, conserved	6.24682
Tb927.7.5040	hypothetical protein, conserved	6.24316
Tb927.3.4180	hypothetical protein	6.23981
Tb10.100.0200	hypothetical protein, conserved	6.2298
Tb09.160.5200	hypothetical protein, conserved	6.22059
Tb927.4.1850	hypothetical protein, conserved	6.21974
Tb927.7.5470	hypothetical protein, conserved	6.20614
Tb927.1.420	retrotransposon hot spot (RHS) protein, putative	6.19631
Tb10.70.6740	hypothetical protein, conserved	6.18772
Tb10.61.0270	hypothetical protein	6.18541
Tb11.01.5880	protein kinase, putative	6.1853
Tb10.6k15.4010	hypothetical protein, conserved	6.18054
Tb09.160.4900	hypothetical protein, unlikely	6.17455
Tb11.02.3800	hypothetical protein, conserved	6.16365
Tb11.01.5220	J-binding protein	6.15459
Tb927.4.2350	G-actin binding protein, putative	6.14281
Tb927.3.3910	hypothetical protein, conserved	6.13038
Tb10.389.0760	hypothetical protein	6.12694
Tb927.6.2830	GTPase activating protein, conserved	6.11522
Tb927.7.5790	protein disulfide isomerase, putative	6.10318
Tb927.7.7150	hypothetical protein, conserved	6.10119
Tb927.3.3700	hypothetical protein	6.09884
Tb927.4.4520	hypothetical protein, conserved	6.09329
Tb11.02.4750	hypothetical protein, conserved	6.09012
Tb09.211.4240	phosphoinositide-binding protein, putative	6.06596
Tb10.70.6610	hypothetical protein, conserved	6.06239
Tb09.211.4180	hypothetical protein, conserved	6.04974
Tb11.03.0870	mitochondrial carrier protein, putative	6.04198
Tb927.5.3160	protein kinase, putative	6.02278
Tb11.01.8060	hypothetical protein, conserved	6.01934
Tb11.01.4120	hypothetical protein, conserved	6.01013
Tb927.2.3880	heterogeneous nuclear ribonucleoprotein H/F, putative	5.98969
Tb10.70.6110	hypothetical protein	5.98958
Tb11.01.6080	ubiquitin carboxyl-terminal hydrolase, putative	5.98589
Tb09.211.2950	hypothetical protein, conserved	5.96917
Tb11.01.2730	hypothetical protein, conserved	5.96665
Tb10.70.4270	hypothetical protein, unlikely	5.94917
Tb09.160.3240	hypothetical protein, conserved	5.94783
Tb927.1.2190	hypothetical protein, conserved	5.94556
Tb11.01.5650	protein kinase, putative	5.93341
Tb10.6k15.3640	alternative oxidase	5.92715
Tb10.70.3070	TFIIF-stimulated CTD phosphatase, putative	5.92514
Tb927.5.1110	60S ribosomal protein L2, putative	5.9136
Tb927.4.3760	hypothetical protein	5.89834
Tb11.01.7550	iron superoxide dismutase	5.89715
Tb11.09.0003	variant surface glycoprotein (VSG), putative	5.87242
Tb927.6.3120	chaperone protein DNAJ, putative	5.85988
Tb09.160.2900	hypothetical protein, conserved	5.85859
Tb927.8.6710	hypothetical protein, conserved	5.85839
Tb927.4.3080	hypothetical protein, conserved	5.83609
Tb10.61.1280	hypothetical protein, conserved	5.79526
Tb927.8.6590	hypothetical protein, conserved	5.79309
Tb10.70.2070	protein kinase, putative	5.79207
Tb09.211.4150	hypothetical protein, conserved	5.78858
Tb927.7.7260	kinesin, putative	5.78722
Tb927.5.1980	hypothetical protein, conserved	5.78463
Tb927.3.2730	hypothetical protein, conserved	5.7801
Tb10.70.7560	TAX-2	5.77837
Tb10.61.0780	hypothetical protein, conserved	5.77565
Tb10.70.1510	endonuclease/exonuclease/phosphatase, putative	5.77041
Tb927.3.1360	cytosine-specific DNA methylase, putative	5.76649
Tb10.61.3140	protein kinase, putative	5.76622
Tb927.4.4740	hypothetical protein, conserved	5.75931
Tb10.70.1640	hypothetical protein, conserved	5.74219
Tb09.160.2410	hypothetical protein	5.7235
Tb10.61.1840	hypothetical protein, conserved	5.71815
Tb10.70.3980	hypothetical protein, conserved	5.71193
Tb927.4.4190	hypothetical protein, conserved	5.69277
Tb11.02.3400	SNF2 DNA repair protein, putative	5.68463
Tb10.70.7280	hypothetical protein, conserved	5.68072
Tb11.03.0330	hypothetical protein, conserved	5.68013
Tb10.70.7480	ATP synthase, putative	5.67117
Tb11.01.4760	hypothetical protein, conserved	5.67045
Tb927.7.3780	poly(A) polymerase, putative	5.65994
Tb927.6.3610	hypothetical protein, conserved	5.64242
Tb10.70.3180	hypothetical protein, conserved	5.64014
Tb927.6.2930	hypothetical protein, conserved	5.62402
Tb927.2.2500	hypothetical protein, conserved	5.62222
Tb927.6.1790	hypothetical protein	5.62141
Tb927.4.3070	hypothetical protein, conserved	5.61653
Tb09.211.0740	p21 antigen protein, putative	5.6163
Tb11.01.3000	hypothetical protein, conserved	5.6052
Tb11.02.1440	hypothetical protein, conserved	5.5981
Tb927.8.8280	hypothetical protein, conserved	5.59607
Tb09.211.4970	hypothetical protein, unlikely	5.59434
Tb927.3.1480	hypothetical protein, conserved	5.59177
Tb10.70.7100	serine carboxypeptidase III precursor, putative	5.58921
Tb927.7.2650	hypothetical protein, conserved	5.58487
Tb11.02.2060	radial spoke protein RSP4/6, putative	5.58239
Tb10.406.0615	dynein light chain, putative	5.58135
Tb10.70.2950	hypothetical protein, conserved	5.5813
Tb927.4.1690	hypothetical protein, conserved	5.57439
Tb927.7.2090	hypothetical protein, conserved	5.56303
Tb927.8.4240	hypothetical protein, conserved	5.55921
Tb11.02.4090	hypothetical protein, conserved	5.55679
Tb11.02.5310	major surface protease A, putative	5.55163
Tb09.244.2890	SLACS reverse transcriptase, putative	5.5354
Tb927.2.2530	hypothetical protein, conserved	5.52648
Tb11.02.4970	hypothetical protein, conserved	5.52394
Tb09.211.2390	hypothetical protein, unlikely	5.50745
Tb11.01.2830	hypothetical protein, conserved	5.48822
Tb09.160.2880	hypothetical protein, unlikely	5.48527
Tb10.389.0260	hypothetical protein, conserved	5.48353
Tb927.8.3800	nucleoside phosphatase, putative	5.47667
Tb927.7.6190	hypothetical protein, conserved	5.46656
Tb11.02.0010	hypothetical protein, conserved	5.45825
Tb11.01.2050	zinc carboxypeptidase, putative	5.44877
Tb927.8.6460	hypothetical protein, conserved	5.43865
Tb927.1.2730	hypothetical protein, conserved	5.43666
Tb09.211.4440	hypothetical protein, conserved	5.42159
Tb11.01.0220	hypothetical protein, conserved	5.42076
Tb927.1.3260	hypothetical protein, conserved	5.41277
Tb09.211.5015	SLACS reverse transcriptase, putative	5.39805
Tb09.244.2780	hypothetical protein, conserved	5.38022
Tb927.7.5930	hypothetical protein, conserved	5.37855
Tb927.8.4510	hypothetical protein, conserved	5.37602
Tb927.1.5210	hypothetical protein, unlikely	5.36745
Tb927.8.3990	hypothetical protein, conserved	5.36207
Tb11.01.3190	hypothetical protein, conserved	5.35703
Tb10.389.1870	hypothetical protein, conserved	5.35225
Tb09.160.5160	exosome complex exonuclease RRP40	5.34321
Tb11.02.0770	mitochondrial DNA polymerase I protein D, putative	5.3339
Tb927.7.5050	hypothetical protein, conserved	5.32974
Tb927.7.7240	hypothetical protein, conserved	5.30683
Tb927.2.2230	hypothetical protein, conserved	5.29634
Tb09.160.2460	hypothetical protein, conserved	5.29358
Tb11.01.3805	microtubule-associated protein	5.28538
Tb927.6.1460	cyclin 3	5.28224
Tb927.8.540	hypothetical protein, conserved	5.27628
Tb927.7.7190	hypothetical protein, conserved	5.27568
Tb05.5K5.20	hypothetical protein, conserved	5.27556
Tb927.8.6280	hypothetical protein, conserved	5.26845
Tb927.3.610	N-acetyltransferase complex ARD1 subunit, putative	5.26634
Tb927.7.7230	nitroreductase, putative	5.25931
Tb927.7.1620	hypothetical protein, conserved	5.25152
Tb927.4.1920	glycosylphosphatidylinositol (GPI) anchor, putative	5.2484
Tb927.8.2380	ABC transporter, putative	5.24732
Tb927.3.690	protein kinase, putative	5.23391
Tb10.6k15.2750	hypothetical protein, conserved	5.22998
Tb927.3.2940	hypothetical protein, conserved	5.22934
Tb927.8.6620	hypothetical protein, conserved	5.22875
Tb927.1.4180	hypothetical protein, conserved	5.2239
Tb927.7.2800	hypothetical protein, conserved	5.22275
Tb927.4.4470	receptor-type adenylate cyclase GRESAG 4, putative	5.21763
Tb927.6.4520	hypothetical protein, conserved	5.21701
Tb927.8.1780	protein kinase, putative	5.20853
Tb927.3.4270	hypothetical protein, conserved	5.20516
Tb927.4.810	expression site-associated gene (ESAG) protein, putative	5.19012
Tb927.3.3810	hypothetical protein, conserved	5.18536
Tb10.70.1520	hypothetical protein, conserved	5.18035
Tb11.01.4530	hypothetical protein, conserved	5.15467
Tb10.61.0680	hypothetical protein, conserved	5.14527
Tb927.8.4200	hypothetical protein, conserved	5.14436
Tb927.6.560	cysteine peptidase C (CPC)	5.14014
Tb927.7.4020	protein phosphatase 2C, putative	5.13669
Tb927.4.4870	amino acid transporter, putative	5.13531
Tb927.7.7010	hypothetical protein, conserved	5.11984
Tb09.211.2660	hypothetical protein, conserved	5.11598
Tb927.7.5600	hypothetical protein, conserved	5.11518
Tb927.6.4170	hypothetical protein, conserved	5.11191
Tb927.7.4150	hypothetical protein, conserved	5.10406
Tb927.8.3680	hypothetical protein, conserved	5.09801
Tb927.5.3150	protein kinase , putative	5.08908
Tb927.8.5290	hypothetical protein, conserved	5.08901
Tb927.3.3940	RNA-binding protein, putative	5.08088
Tb927.3.3560	hypothetical protein, conserved	5.06766
Tb09.v4.0182	variant surface glycoprotein (VSG, pseudogene), putative	5.0661
Tb10.61.2650	aquaglyceroporin (small solute channel), putative	5.06447
Tb11.02.4760	hypothetical protein, conserved	5.05911
Tb09.244.2390	hypothetical protein	5.0565
Tb09.160.5550	calpain-like cysteine peptidase, putative	5.05165
Tb11.01.1170	hypothetical protein, conserved	5.05092
Tb11.02.4540	hypothetical protein, conserved	5.05058
Tb927.6.1620	hypothetical protein, conserved	5.0493
Tb927.4.640	hypothetical protein, conserved	5.04835
Tb10.70.7170	hypothetical protein, conserved	5.04829
Tb927.8.4170	RNA-binding protein, putative	5.03801
Tb10.389.0240	cyclophilin type peptidyl-prolyl cis-trans isomerase, putative	5.03317
Tb09.211.4430	helicase, putative	5.03265
Tb927.8.2800	hypothetical protein, conserved	5.01947
Tb927.8.3160	hypothetical protein, conserved	5.01946
Tb09.160.5130	hypothetical protein, conserved	5.01898
Tb09.160.5500	hypothetical protein, unlikely	5.01787
Tb927.7.3420	peptidyl-prolyl cis-trans isomerase, putative	5.01706
Tb927.4.3180	hypothetical protein, conserved	5.01404
Tb11.01.6260	RNA helicase, putative	5.00796
Tb927.5.850	hypothetical protein, conserved	5.00001
Tb927.8.660	hypothetical protein, conserved	4.99316
Tb927.7.5730	hypothetical protein, conserved	4.99178
Tb927.4.3000	hypothetical protein, conserved	4.98182
Tb927.5.3990	variant surface glycoprotein (VSG, atypical), putative	4.98163
Tb09.160.1900	hypothetical protein, unlikely	4.98144
Tb09.160.3580	hypothetical protein, unlikely	4.98074
Tb10.70.2980	coatomer zeta subunit, putative	4.98013
Tb10.70.6360	proteasome regulatory non-ATP-ase subunit 5	4.97858
Tb927.8.6450	inhibitor of cysteine peptidase	4.97289
Tb10.6k15.2720	protein-L-isoaspartate, putative	4.96243
Tb927.8.7820	hypothetical protein, conserved	4.96171
Tb927.5.3100	hypothetical protein	4.95717
Tb927.2.1700	hypothetical protein, conserved	4.95403
Tb927.7.300	UDP-Gal or UDP-GlcNAc-dependent glycosyltransferase, putative	4.95049
Tb927.8.8130	hypothetical protein, conserved	4.94878
Tb11.02.5650	oxidoreductase-like protein	4.94371
Tb927.7.4330	hypothetical protein, conserved	4.94355
Tb10.26.0800	hypothetical protein, conserved	4.93553
Tb11.01.0920	ADP-ribosylation factor GTPase activating protein, putative	4.93289
Tb927.8.5190	hypothetical protein, conserved	4.92523
Tb09.244.2660	hypothetical protein, conserved	4.91941
Tb10.389.0270	actin related protein 2/3 complex, putative	4.9178
Tb10.61.2200	hypothetical protein, conserved	4.91555
Tb10.406.0070	adenosine deaminase-like protein	4.91255
Tb10.70.7180	hypothetical protein, conserved	4.9112
Tb927.3.3550	hypothetical protein, conserved	4.91048
Tb927.4.1380	hypothetical protein, conserved	4.91047
Tb927.3.5660	UDP-Gal or UDP-GlcNAc-dependent glycosyltransferase, putative	4.90153
Tb10.26.0360	hypothetical protein, conserved	4.90117
Tb927.1.4800	hypothetical protein, conserved	4.8978
Tb927.1.5080	expression site-associated gene (ESAG) protein, putative	4.89269
Tb11.02.4130	hypothetical protein, conserved	4.8854
Tb09.160.0670	hypothetical protein, conserved	4.88452
Tb11.02.4535	hypothetical protein, conserved	4.8798
Tb10.61.1900	protein kinase, putative	4.87916
Tb927.7.7210	hypothetical protein, conserved	4.8786
Tb11.01.4350	hypothetical protein, conserved	4.86881
Tb09.244.2640	hypothetical protein, conserved	4.86376
Tb927.6.3480	RNA-binding protein, putative	4.85827
Tb927.8.4520	hypothetical protein, conserved	4.85493
Tb10.05.0080	glucosidase, putative	4.85086
Tb927.3.3510	hypothetical protein, conserved	4.8471
Tb927.6.3050	aldehyde dehydrogenase family, putative	4.84243
Tb927.7.1920	leucine-rich repeat protein (LRRP), putative	4.8374
Tb11.01.5920	hypothetical protein, conserved	4.83647
Tb09.142.0320	hypothetical protein	4.8339
Tb927.8.8070	hypothetical protein, conserved	4.82147
Tb927.8.4910	hypothetical protein, conserved	4.81386
Tb11.01.4030	hypothetical protein, conserved	4.79024
Tb927.6.3410	hypothetical protein, conserved	4.78892
Tb927.4.1910	hypothetical protein, conserved	4.7889
Tb11.22.0010	hypothetical protein, conserved	4.78339
Tb927.2.3580	transcription elongation factor S-II, putative	4.77988
Tb09.211.3960	hypothetical protein, unlikely	4.77115
Tb927.3.4720	dynamin, putative	4.76942
Tb10.70.5510	adrenodoxin reductase, putative	4.76842
Tb09.211.4280	hypothetical protein, conserved	4.76315
Tb10.6k15.0140	hypothetical protein, conserved	4.75832
Tb11.22.0005	phenylalanyl-tRNA synthetase (beta subunit), putative	4.7509
Tb10.6k15.2820	hypothetical protein, conserved	4.74773
Tb927.5.3720	hypothetical protein, conserved	4.74661
Tb927.3.1900	hypothetical protein, conserved	4.74336
Tb927.7.7170	CYC2-like cyclin, putative	4.72922
Tb11.01.0120	haloacid dehalogenase-like hydrolase, putative	4.72512
Tb927.7.6810	hypothetical protein, conserved	4.72406
Tb927.4.1640	UDP-galactose transporter, putative	4.71722
Tb927.1.1510	hypothetical protein, unlikely	4.69886
Tb927.8.5300	hypothetical protein, conserved	4.69404
Tb927.3.3730	ABC transporter, putative	4.68676
Tb927.8.5910	hypothetical protein	4.68577
Tb11.01.0370	hypothetical protein, conserved	4.68386
Tb927.3.2810	hypothetical protein, conserved	4.67846
Tb11.02.0720	hypothetical protein	4.67543
Tb927.1.790	hypothetical protein, conserved	4.66577
Tb11.02.2630	kinetoplastid-specific phospho-protein phosphatase, putative	4.65229
Tb927.5.3610	delta-adaptin, putative	4.64506
Tb927.4.760	gamma-adaptin 1, putative	4.64262
Tb09.211.0480	hypothetical protein, conserved	4.63829
Tb09.354.0150	variant surface glycoprotein (VSG, pseudogene), putative	4.63711
Tb927.1.1930	phosphatidylinositol 3-kinase, putative	4.63622
Tb09.160.2420	syntaxin, putative	4.63225
Tb927.2.4340	hypothetical protein, conserved	4.62758
Tb927.3.2820	TFIIF-stimulated CTD phosphatase, putative	4.6254
Tb11.02.5730	minichromosome maintenance (MCM) complex subunit, putative	4.62206
Tb09.211.4270	ubiquitin carboxyl-terminal hydrolase, putative	4.61645
Tb09.211.0090	hypothetical protein, conserved	4.61436
Tb09.211.1195	hypothetical protein, conserved	4.61282
Tb09.160.1310	hypothetical protein, conserved	4.60375
Tb09.211.1610	phosphatidylserine decarboxylase, putative	4.59958
Tb10.26.0190	hypothetical protein	4.58622
Tb927.2.1920	expression site-associated gene (ESAG) protein, putative	4.58572
Tb927.2.2020	expression site-associated gene (ESAG) protein, putative	4.57932
Tb927.8.3280	hypothetical protein, conserved	4.57638
Tb09.v4.0154	expression site-associated gene (ESAG, pseudogene), putative	4.57079
Tb11.03.0550	RNA-binding protein, putative	4.56722
Tb10.70.2300	TPR-repeat-containing chaperone protein DNAJ, putative	4.56554
Tb927.6.260	hypothetical protein	4.56257
Tb927.8.3600	hypothetical protein, conserved	4.55816
Tb10.6k15.2650	hypothetical protein, conserved	4.5516
Tb927.4.2030	hypothetical protein, conserved	4.54971
Tb927.8.8340	hypothetical protein, conserved	4.54849
Tb10.v4.0221	hypothetical protein	4.54509
Tb927.6.1860	hypothetical protein, conserved	4.5361
Tb10.406.0230	hypothetical protein, conserved	4.53549
Tb09.211.0890	hypothetical protein, conserved	4.52743
Tb927.7.5960	hypothetical protein, conserved	4.52473
Tb10.70.5780	hypothetical protein, conserved	4.51995
Tb927.2.2340	hypothetical protein, conserved	4.5173
Tb927.8.2710	hypothetical protein, conserved	4.51615
Tb927.3.570	expression site-associated gene (ESAG) protein, putative	4.50559
Tb927.8.1020	6-phosphofructo-2-kinase/fructose-2,6-biphospha ta se,putative	4.5046
Tb927.8.6980	hypothetical protein, conserved	4.50452
Tb927.1.3150	hypothetical protein, conserved	4.50342
Tb10.70.4530	hypothetical protein, conserved	4.49876
Tb10.20.0060	hypothetical protein, unlikely	4.49329
Tb927.8.5580	hypothetical protein, conserved	4.48843
Tb09.160.0310	hypothetical protein, unlikely	4.48367
Tb10.70.0160	hypothetical protein, conserved	4.4824
Tb927.5.890	oligosaccharyl transferase subunit, putative	4.4777
Tb11.01.3390	DNA topoisomerase II, putative	4.47562
Tb927.6.2120	hypothetical protein, conserved	4.475
Tb927.3.2800	hypothetical protein	4.47356
Tb927.8.6520	hypothetical protein, conserved	4.47023
Tb927.6.3280	cyclosome subunit 1, putative	4.46985
Tb11.01.6290	hypothetical protein, conserved	4.46932
Tb11.01.6200	hypothetical protein, conserved	4.46179
Tb927.2.4720	dolichyl-P-Man:Man7GlcNAc2-PP-dolichylalpha6-ma nn osyltransferase,putative	4.45627
Tb927.2.2910	hypothetical protein, conserved	4.45335
Tb927.8.4780	hypothetical protein, conserved	4.44952
Tb927.1.2940	hypothetical protein, unlikely	4.44865
Tb08.27P2.580	variant surface glycoprotein (VSG, pseudogene), putative	4.44828
Tb11.01.1070	hypothetical protein, conserved	4.44524
Tb09.v2.0030	hypothetical protein, conserved	4.43669
Tb927.8.6210	phosphatidylinositol 3-kinase, putative	4.43529
Tb09.211.1820	DNA polymerase epsilon catalytic subunit, putative	4.41876
Tb11.02.2930	SNF2 DNA repair protein, putative	4.41854
Tb927.7.4210	hypothetical protein, conserved	4.41434
Tb10.70.1230	hypothetical protein, conserved	4.41268
Tb927.3.3450	ADP-ribosylation factor-like protein 3A, putative	4.40814
Tb927.3.4350	hypothetical protein, conserved	4.40627
Tb10.70.7300	hypothetical protein, conserved	4.40248
Tb10.70.5350	hypothetical protein, conserved	4.40025
Tb927.4.870	dynein heavy chain, putative	4.397
Tb927.6.620	hypothetical protein, conserved	4.39412
Tb09.211.1750	mitochondrial carrier protein, putative	4.39285
Tb10.6k15.0650	hypothetical protein, conserved	4.39267
Tb11.47.0031	protein kinase, putative	4.39041
Tb10.70.5210	hypothetical protein, conserved	4.38926
Tb10.389.1620	hypothetical protein, conserved	4.38624
Tb927.1.1100	hypothetical protein, conserved	4.38328
Tb09.211.3990	hypothetical protein, conserved	4.38224
Tb10.389.1580	hypothetical protein, conserved	4.3801
Tb09.211.3940	hypothetical protein, conserved	4.37784
Tb927.4.420	phosphatidylinositol 3-kinase tor, putative	4.3658
Tb10.26.0090	hypothetical protein, conserved	4.36553
Tb927.8.2880	hypothetical protein, conserved	4.3606
Tb10.26.0140	pumillio RNA binding protein, putative	4.35382
Tb927.5.3320	protein kinase, putative	4.34978
Tb927.3.3590	U3 small nucleolar ribonucleoprotein protein MPP10, putative	4.3497
Tb10.6k15.0900	expression site-associated gene 3 (ESAG3)-like protein	4.3457
Tb11.03.0390	protein phosphatase 2C, putative	4.34145
Tb927.6.1840	hypothetical protein, conserved	4.33545
Tb10.6k15.3440	hypothetical protein, conserved	4.31982
Tb11.02.0020	hypothetical protein, conserved	4.31926
Tb927.3.3300	hypothetical protein, conserved	4.31914
Tb10.389.0170	hypothetical protein, conserved	4.31217
Tb927.7.3920	hypothetical protein, conserved	4.30514
Tb927.3.4510	hypothetical protein, conserved	4.29994
Tb10.389.1650	RNA-binding protein, putative	4.29227
Tb10.389.0830	hypothetical protein, conserved	4.28803
Tb927.5.2140	regulator of nonsense transcripts 1, putative	4.28661
Tb09.160.5400	expression site-associated gene 9 (ESAG9) protein, putative	4.28491
Tb10.70.3440	phosphatidylinositol-4-phosphate 5-kinase, putative	4.27957
Tb11.01.8640	hypothetical protein, conserved	4.27565
Tb10.6k15.3150	chromatin binding protein, putative	4.27257
Tb10.70.4810	hypothetical protein, conserved	4.26783
Tb927.3.3980	hypothetical protein, conserved	4.26618
Tb09.211.4780	hypothetical protein, conserved	4.2658
Tb10.70.7190	hypothetical protein, conserved	4.26226
Tb09.160.3320	hypothetical protein, conserved	4.2621
Tb11.01.8400	hypothetical protein, conserved	4.2613
Tb927.7.2530	N-acetyltransferase, putative	4.26054
Tb927.4.3480	hypothetical protein	4.25219
Tb10.70.7320	hypothetical protein, conserved	4.2505
Tb927.4.1200	expression site-associated gene (ESAG) protein, putative	4.24939
Tb927.8.1540	hypothetical protein, conserved	4.24541
Tb10.61.0990	kinesin, putative	4.24152
Tb11.02.0980	hypothetical protein, conserved	4.24126
Tb10.70.3610	hypothetical protein, conserved	4.23763
Tb09.211.3430	hypothetical protein, conserved	4.23743
Tb09.142.0420	hypothetical protein, conserved	4.23543
Tb10.70.3700	hypothetical protein, conserved	4.2337
Tb11.01.1630	hypothetical protein, conserved	4.23344
Tb927.8.7780	hypothetical protein, conserved	4.22975
Tb927.3.3620	hypothetical protein, conserved	4.22694
Tb927.3.4970	hypothetical protein, conserved	4.21714
Tb927.8.2950	hypothetical protein, conserved	4.21657
Tb927.8.3610	hypothetical protein, conserved	4.20732
Tb09.211.3490	hypothetical protein, conserved	4.2017
Tb927.7.2350	hypothetical protein, conserved	4.20049
Tb927.8.610	hypothetical protein, conserved	4.19745
Tb927.7.1460	hypothetical protein, conserved	4.1963
Tb927.6.4650	UV excision repair RAD23 protein, putative	4.19547
Tb09.211.3610	ubiquitin-activating enzyme E1, putative	4.19348
Tb927.7.7540	leucine-rich repeat protein (LRRP, pseudogene), putative	4.19277
Tb11.02.1370	katanin, putative	4.19189
Tb927.4.4980	adrenodoxin precursor, putative	4.18467
Tb11.02.3520	hypothetical protein, conserved	4.18281
Tb10.70.7260	kinesin, putative	4.18257
Tb11.47.0004	2-oxoglutarate dehydrogenase E1 component, putative	4.18171
Tb10.406.0020	argonaute-like protein	4.17914
Tb927.7.700	hypothetical protein, conserved	4.17561
Tb927.7.4650	SNF2 DNA repair protein, putative	4.17453
Tb927.3.5310	paraflagellar rod protein	4.16887
Tb11.01.6040	hypothetical protein, conserved	4.16769
Tb927.2.5250	tubulin-tyrosine ligase, putative	4.15823
Tb10.100.0010	expression site-associated gene (ESAG, pseudogene), putative	4.15717
Tb11.02.5580	hypothetical protein, conserved	4.15583
Tb10.406.0260	iron-containing hydrogenase, putative	4.15449
Tb10.61.0880	GDP-mannose 4,6 dehydratase, putative	4.15173
Tb927.7.3710	hypothetical protein, conserved	4.15132
Tb927.8.6820	hypothetical protein, conserved	4.14564
Tb11.55.0022	hypothetical protein, conserved	4.14373
Tb927.1.2930	hypothetical protein, unlikely	4.14349
Tb927.3.2950	hypothetical protein, conserved	4.14282
Tb10.70.0870	hypothetical protein, conserved	4.14106
Tb10.70.6880	katanin, putative	4.13855
Tb927.3.2710	6-phosphofructo-2-kinase/fructose-2,6-biphospha ta se,putative	4.13409
Tb927.5.1090	threonyl-tRNA synthetase, putative	4.13147
Tb927.8.4360	hypothetical protein, conserved	4.13146
Tb927.7.6390	hypothetical protein, conserved	4.12833
Tb11.02.2780	hypothetical protein, conserved	4.12786
Tb927.6.1170	hypothetical protein, conserved	4.12778
Tb927.2.150	hypothetical protein	4.12552
Tb927.8.7460	metal-ion transporter, putative	4.12437
Tb10.70.0930	hypothetical protein, conserved	4.11677
Tb09.211.4630	hypothetical protein, conserved	4.11602
Tb11.01.6980	phosphatidylinositol 3-kinase catalytic subunit, putative	4.11406
Tb927.6.3040	small GTP-binding protein Rab28, putative	4.11265
Tb10.6k15.1730	hypothetical protein, conserved	4.10748
Tb927.3.5170	hypothetical protein, conserved	4.10623
Tb09.160.4920	hypothetical protein, conserved	4.09859
Tb11.01.3070	hypothetical protein, conserved	4.09851
Tb11.01.3750	molybdenum cofactor biosynthesis protein, putative	4.09755
Tb927.5.1970	hypothetical protein	4.09528
Tb927.7.3110	transporter protein, putative	4.09306
Tb927.5.810	hypothetical protein, conserved	4.09258
Tb927.4.1120	hypothetical protein, conserved	4.08936
Tb09.160.1740	hypothetical protein, conserved	4.08431
Tb927.4.2540	ubiquitin, putative	4.08133
Tb927.5.1450	receptor-type adenylate cyclase GRESAG 4, putative	4.07725
Tb927.1.1790	hypothetical protein	4.07635
Tb927.7.2310	DNA primase small subunit, putative	4.07585
Tb11.02.2730	hypothetical protein, conserved	4.07468
Tb11.01.8390	hypothetical protein, conserved	4.07393
Tb09.211.0170	hypothetical protein, conserved	4.06786
Tb10.61.0580	hypothetical protein, conserved	4.06758
Tb927.6.3960	hypothetical protein, conserved	4.06741
Tb10.26.0850	hypothetical protein, conserved	4.06466
Tb10.406.0050	RNA-binding protein, putative	4.06148
Tb11.01.8100	enolase, putative	4.06047
Tb11.01.6600	hypothetical protein, conserved	4.0556
Tb927.4.2470	hypothetical protein, conserved	4.05007
Tb11.01.2280	ubiquinone biosynthesis methyltransferase, putative	4.04949
Tb927.1.4780	serine peptidase, putative	4.04948
Tb927.4.3350	hypothetical protein, conserved	4.04854
Tb11.01.8320	exosome-associated protein 2	4.04795
Tb927.3.1030	hypothetical protein, conserved	4.04557
Tb927.8.550	peptide methionine sulfoxide reductase, putative	4.04512
Tb09.160.4620	inositol-1(or 4)-monophosphatase, putative	4.03982
Tb11.01.4570	hypothetical protein, conserved	4.03669
Tb10.70.2990	hypothetical protein, conserved	4.03627
Tb10.05.0270	hypothetical protein, conserved	4.03162
Tb09.160.3800	hypothetical protein, conserved	4.03016
Tb09.244.2400	BARP protein	4.02806
Tb10.70.3540	hypothetical protein, conserved	4.02621
Tb10.61.0330	TFIID-like protein, putative	4.02591
Tb10.6k15.1740	hypothetical protein, conserved	4.02533
Tb11.01.1450	hypothetical protein, conserved	4.02528
Tb927.8.2610	5-methyltetrahydropteroyltriglutamate--homocyst ei neS-methyltransferase,putative	4.02449
Tb927.6.3090	hypothetical protein, conserved	4.02334
Tb927.6.700	alanyl-tRNA synthetase, putative	4.02143
Tb927.2.5440	hypothetical protein, conserved	4.01826
Tb09.211.3030	hypothetical protein, conserved	4.0159
Tb10.389.1250	hypothetical protein, conserved	4.01441
Tb11.42.0003	t-complex protein 1, beta subunit, putative	4.01376
Tb11.47.0024	hypothetical protein, conserved	4.0109
Tb11.02.2090	hypothetical protein, conserved	4.00953
Tb09.211.1950	hypothetical protein, conserved	4.00757
Tb09.160.1470	hypothetical protein, conserved	4.00299
Tb09.160.0720	hypothetical protein, conserved	4.00293
Tb927.7.5740	hypothetical protein, conserved	4.00273
Tb927.8.2420	hypothetical protein, conserved	3.9995
Tb10.61.0520	hypothetical protein, conserved	3.9962
Tb11.01.4850	hypothetical protein, conserved	3.99168
Tb11.01.0770	cation transporter, putative	3.9912
Tb11.v4.0001	hypothetical protein	3.99083
Tb10.389.0360	hypothetical protein, conserved	3.98937
Tb927.4.4400	hypothetical protein, conserved	3.98476
Tb927.8.3960	hypothetical protein, conserved	3.98163
Tb11.01.7450	hypothetical protein, conserved	3.98145
Tb10.v4.0128	hypothetical protein	3.97669
Tb927.3.5360	hypothetical protein, conserved	3.97515
Tb11.02.0090	kinesin, putative	3.9724
Tb927.7.3190	hypothetical protein, conserved	3.97237
Tb11.01.1970	hypothetical protein, conserved	3.97091
Tb10.61.0530	hypothetical protein, conserved	3.96487
Tb11.01.2410	DNA-(apurinic or apyrimidinic site) lyase, putative	3.9644
Tb927.6.3820	hypothetical protein, conserved	3.96032
Tb927.4.5170	ribosomal protein L7/L12, putative	3.96015
Tb11.01.2750	hypothetical protein, conserved	3.95492
Tb927.1.1530	protein kinase, putative	3.95307
Tb927.5.760	hypothetical protein, conserved	3.94748
Tb09.160.1330	hypothetical protein, conserved	3.94686
Tb09.160.1610	hypothetical protein, conserved	3.94235
Tb927.4.1560	hypothetical protein, conserved	3.93796
Tb11.02.3590	hypothetical protein, conserved	3.93709
Tb11.53.0001	hypothetical protein	3.93654
Tb11.47.0035	calpain-like cysteine peptidase, putative	3.93538
Tb10.70.0220	hypothetical protein, conserved	3.92942
Tb927.4.4710	hypothetical protein, conserved	3.92907
Tb11.02.1200	hypothetical protein, conserved	3.9269
Tb11.18.0017	choline/ethanolamine kinase, putative	3.92586
Tb10.100.0070	ATP synthase F1 subunit gamma protein, putative	3.9175
Tb11.02.1120	adenylosuccinate synthetase, putative	3.90734
Tb927.4.2140	MBO2	3.90702
Tb927.5.1870	hypothetical protein, conserved	3.89961
Tb927.6.1730	hypothetical protein, conserved	3.89764
Tb927.7.5280	hypothetical protein, conserved	3.89349
Tb09.211.1630	hypothetical protein, conserved	3.88906
Tb11.01.8650	hypothetical protein, conserved	3.88533
Tb927.1.3980	hypothetical protein, unlikely	3.88181
Tb11.01.0240	hypothetical protein, conserved	3.87849
Tb927.4.3420	serine/threonine-protein kinase, putative	3.87689
Tb927.4.1700	protein kinase, putative	3.8761
Tb11.02.1320	hypothetical protein, conserved	3.8756
Tb927.3.3500	hypothetical protein, conserved	3.87372
Tb927.3.730	hypothetical protein, conserved	3.87241
Tb09.v4.0150	variant surface glycoprotein (VSG, pseudogene), putative	3.86986
Tb927.5.630	acidic phosphatase, putative	3.86607
Tb927.1.3380	hypothetical protein, unlikely	3.86031
Tb09.211.0300	hypothetical protein, conserved	3.85903
Tb927.8.6020	hypothetical protein, conserved	3.8508
Tb11.01.4500	hypothetical protein, conserved	3.84595
Tb10.70.7200	hypothetical protein, conserved	3.84385
Tb927.7.6910	hypothetical protein, conserved	3.84137
Tb11.55.0028	expression site-associated gene (ESAG) protein, putative	3.8372
Tb927.2.1560	cyclophilin type peptidyl-prolyl cis-trans isomerase precursor, putative	3.83195
Tb927.4.2600	hypothetical protein, conserved	3.82963
Tb11.02.1810	hypothetical protein, conserved	3.8295
Tb927.4.790	hypothetical protein, conserved	3.82839
Tb11.01.2810	hypothetical protein, conserved	3.82293
Tb09.211.4890	casein kinase II, putative	3.81983
Tb11.52.0018	phospholipid-transporting ATPase, putative	3.81699
Tb10.6k15.1760	hypothetical protein, conserved	3.81659
Tb927.1.950	hypothetical protein, unlikely	3.81476
Tb927.7.3580	protein kinase, putative	3.81287
Tb10.70.3150	NADH-ubiquinone oxidoreductase complex I subunit, putative	3.81213
Tb09.211.2330	small GTPase, putative	3.81074
Tb927.8.7010	chaperone protein DNAJ, putative	3.80261
Tb927.7.3630	TPR-repeat-containing chaperone protein DNAJ, putative	3.80248
Tb11.18.0008	diacylglycerol acyltransferase, putative	3.79777
Tb10.61.1200	hypothetical protein, conserved	3.7946
Tb10.61.0620	hypothetical protein, conserved	3.79352
Tb11.01.0180	hypothetical protein, conserved	3.78886
Tb10.70.0980	hypothetical protein, conserved	3.78857
Tb10.70.0360	hypothetical protein, conserved	3.78721
Tb11.52.0016	hypothetical protein, conserved	3.78547
Tb927.5.2040	hypothetical protein, conserved	3.78333
Tb10.05.0100	hypothetical protein, conserved	3.7825
Tb927.3.3740	hypothetical protein, conserved	3.77684
Tb927.7.3560	hypothetical protein, conserved	3.77255
Tb927.8.8270	hypothetical protein, conserved	3.77121
Tb927.1.3550	hypothetical protein	3.76946
Tb09.160.1090	serine/threonine protein kinase, putative	3.76735
Tb10.70.2100	RNA-editing complex protein	3.76658
Tb927.8.850	hypothetical protein, conserved	3.76628
Tb09.160.4950	hypothetical protein, conserved	3.7658
Tb11.01.0450	protein phosphatase 1, putative	3.7641
Tb927.4.1870	kinetoplastid-specific phospho-protein phosphatase, putative	3.76382
Tb927.4.5200	nucleoporin (NUP54/57), putative	3.76028
Tb09.211.3080	hypothetical protein, conserved	3.75833
Tb927.6.2720	calcium-binding protein, putative	3.75758
Tb11.02.1710	hypothetical protein, conserved	3.7572
Tb09.160.1240	hypothetical protein, conserved	3.75039
Tb10.6k15.3600	myo-inositol-1-phosphate synthase, putative	3.74606
Tb09.211.2880	hypothetical protein, conserved	3.74326
Tb927.4.4100	hypothetical protein, conserved	3.74311
Tb927.2.2060	variant surface glycoprotein (VSG)-related, putative	3.73551
Tb11.12.0017	hypothetical protein	3.73538
Tb10.26.0825	hypothetical protein, conserved	3.73252
Tb927.4.800	hypothetical protein, conserved	3.72918
Tb11.01.6740	paraflagellar rod protein	3.72882
Tb11.01.3410	hypothetical protein, conserved	3.72591
Tb927.7.3370	hypothetical protein, conserved	3.72258
Tb09.211.2750	hypothetical protein, conserved	3.72238
Tb927.8.5450	amino acid transporter, putative	3.72226
Tb927.1.1720	hypothetical protein, conserved	3.72193
Tb927.6.3880	hypothetical protein, conserved	3.72149
Tb09.160.0790	hypothetical protein, conserved	3.72034
Tb927.8.7720	hypothetical protein, conserved	3.7173
Tb927.2.4280	kinetoplastid-specific dual specificity phosphatase, putative	3.7164
Tb927.3.1460	hypothetical protein	3.71321
Tb927.3.2170	translation elongation factor EF-2, putative	3.71154
Tb11.02.4990	hypothetical protein, conserved	3.71032
Tb11.01.7750	dynein docking complex 2 (ODA1) protein, putative	3.70772
Tb10.70.3910	hypothetical protein, conserved	3.70465
Tb10.70.7530	hypothetical protein, conserved	3.69854
Tb927.8.1870	Golgi/lysosome glycoprotein 1	3.69663
Tb10.406.0030	hypothetical protein, conserved	3.69601
Tb11.03.0300	hypothetical protein, conserved	3.69555
Tb927.8.7800	hypothetical protein, conserved	3.69269
Tb10.70.6570	hypothetical protein, conserved	3.68832
Tb09.211.4840	mismatch repair protein PMS1, putative	3.68814
Tb927.3.2680	hypothetical protein, conserved	3.68766
Tb11.01.7200	hypothetical protein, conserved	3.68366
Tb10.6k15.1930	hypothetical protein, conserved	3.67983
Tb927.7.6100	hypothetical protein	3.67966
Tb10.70.6200	hypothetical protein, conserved	3.67868
Tb11.01.4560	variant surface glycoprotein (VSG)-related, putative	3.67652
Tb11.01.3470	hypothetical protein, conserved	3.67593
Tb927.7.6680	protein kinase, putative	3.65407
Tb10.389.1730	protein kinase, putative	3.6485
Tb927.7.6200	chaperone protein DNAJ, putative	3.64441
Tb927.5.4280	hypothetical protein, conserved	3.6424
Tb927.6.1800	protein phosphatase 2C, putative	3.63689
Tb11.02.0760	dynein heavy chain, putative	3.63472
Tb10.6k15.0120	hypothetical protein, conserved	3.63298
Tb10.70.0580	hypothetical protein, conserved	3.63147
Tb927.5.2410	kinesin, putative	3.63146
Tb927.7.7220	hypothetical protein, conserved	3.63122
Tb11.01.6350	hypothetical protein, conserved	3.63033
Tb11.01.8085	cyclin dependent kinases regulatory subunit, putative	3.62949
Tb927.8.7100	acetyl-CoA carboxylase, putative	3.62572
Tb10.6k15.2840	protein transport protein Sec23A, putative	3.62493
Tb10.61.0440	peroxisome assembly protein, putative	3.61963
Tb927.7.4080	DNA excision repair protein, putative	3.6189
Tb927.8.3850	hypothetical protein, conserved	3.6171
Tb927.7.6560	hypothetical protein, conserved	3.61579
Tb10.70.0410	hypothetical protein	3.61534
Tb10.61.1360	RNA polymerase III C11 subunit, putative	3.6125
Tb09.160.5030	cAMP-specific phosphodiesterase, putative	3.61137
Tb10.70.1860	hypothetical protein, conserved	3.60966
Tb10.05.0060	hypothetical protein, conserved	3.60541
Tb11.02.4450	hypothetical protein, conserved	3.60429
Tb927.6.3730	chaperone protein DNAJ, putative	3.60366
Tb927.4.2500	protein kinase, putative	3.60013
Tb927.4.5180	protein kinase, putative	3.6001
Tb927.8.6100	hypothetical protein, conserved	3.5987
Tb927.2.5010	hypothetical protein, conserved	3.59525
Tb927.7.6900	double-strand-break repair protein rad21 homolog, putative	3.595
Tb11.01.3320	trichohyalin, putative	3.59487
Tb927.3.3930	RNA-binding protein, putative	3.59487
Tb09.211.4090	hypothetical protein, unlikely	3.59407
Tb927.3.3480	U2 small nuclear ribonucleoprotein B, putative	3.59343
Tb10.61.2670	hypothetical protein, conserved	3.59329
Tb10.70.0890	hypothetical protein, conserved	3.58937
Tb927.5.1240	hypothetical protein, conserved	3.58764
Tb927.5.1890	hypothetical protein, conserved	3.58567
Tb927.5.3620	kinetoplastid-specific dual specificity phosphatase, putative	3.58508
Tb11.01.4440	ATP-dependent DNA helicase, putative	3.58411
Tb11.02.0080	hypothetical protein	3.58318
Tb927.8.2210	pteridine reductase	3.58259
Tb927.4.4200	hypothetical protein, conserved	3.58172
Tb10.61.1920	fibrillarin, putative	3.58157
Tb927.5.1460	hypothetical protein, conserved	3.58108
Tb927.1.1520	hypothetical protein, unlikely	3.57955
Tb10.70.2420	GPI inositol deacylase precursor	3.57939
Tb10.70.0830	clathrin heavy chain	3.57924
Tb927.8.2600	hypothetical protein, conserved	3.57903
Tb11.03.0280	hypothetical protein, conserved	3.57782
Tb10.70.1760	protein kinase, putative	3.57669
Tb927.1.2780	hypothetical protein	3.57496
Tb927.4.910	hypothetical protein, conserved	3.57377
Tb11.01.6500	NAD+ synthase, putative	3.57322
Tb927.7.4770	cyclophilin-type peptidyl-prolyl cis-trans isomerase, putative	3.56589
Tb10.389.0920	hypothetical protein, conserved	3.56181
Tb927.3.4220	Zn-finger domain protein, putative	3.55875
Tb09.211.1720	hypothetical protein, conserved	3.55335
Tb09.211.4860	hypothetical protein	3.55212
Tb927.7.6690	hypothetical protein	3.55201
Tb11.01.3650	hypothetical protein, conserved	3.55152
Tb927.4.2120	hypothetical protein, conserved	3.54852
Tb11.02.2080	hypothetical protein, conserved	3.54848
Tb11.01.6140	hypothetical protein, conserved	3.54601
Tb927.6.5000	hypothetical protein, conserved	3.54536
Tb10.70.4610	hypothetical protein, conserved	3.54432
Tb927.8.4790	hypothetical protein, conserved	3.54307
Tb927.1.780	hypothetical protein, conserved	3.54157
Tb927.8.5620	ubiquitin carboxyl-terminal hydrolase, putative	3.54002
Tb10.61.1560	intraflagellar transport protein IFT80/CHE2, putative	3.53947
Tb09.211.2380	hypothetical protein, conserved	3.53802
Tb11.55.0027	expression site-associated gene (ESAG) protein, putative	3.53496
Tb927.7.4100	hypothetical protein, conserved	3.53399
Tb927.3.2020	kinesin, putative	3.53239
Tb927.8.2220	hypothetical protein, conserved	3.52952
Tb09.211.2670	hypothetical protein, conserved	3.52884
Tb927.3.3850	hypothetical protein, conserved	3.5283
Tb10.70.3390	hypothetical protein, conserved	3.52261
Tb11.01.7370	hypothetical protein, conserved	3.51914
Tb09.160.1040	hypothetical protein, unlikely	3.51735
Tb10.70.5050	hypothetical protein, conserved	3.51644
Tb927.7.2970	ATP-dependent DEAD/H RNA helicase, putative	3.51566
Tb927.3.2000	hypothetical protein, conserved	3.51253
Tb11.02.2850	hypothetical protein, conserved	3.5115
Tb927.4.3640	protein phosphatase 1, putative	3.51005
Tb927.8.6400	hypothetical protein, conserved	3.50582
Tb10.26.0930	hypothetical protein, conserved	3.50577
Tb927.1.3320	leucine-rich repeat protein (LRRP), putative	3.50534
Tb11.01.2390	hypothetical protein, conserved	3.50372
Tb927.3.1870	hypothetical protein, conserved	3.50351
Tb927.1.2420	hypothetical protein	3.50348
Tb11.02.3470	formin, putative	3.50235
Tb09.160.2130	hypothetical protein, conserved	3.50061
Tb927.1.1910	hypothetical protein, conserved	3.49888
Tb10.6k15.0310	hypothetical protein, conserved	3.49455
Tb927.4.730	hypothetical protein, conserved	3.49453
Tb927.8.1980	hypothetical protein, conserved	3.49378
Tb11.01.0170	NADPH--cytochrome P450 reductase, putative	3.49255
Tb09.160.0570	protein kinase, putative	3.492
Tb10.406.0610	hypothetical protein, conserved	3.4913
Tb11.02.4740	DNA repair and recombination helicase protein PIF1, putative	3.49124
Tb10.70.5020	intraflagellar transport protein IFT81, putative	3.49108
Tb927.7.4090	serine/threonine-protein kinase, putative	3.48984
Tb927.4.4590	protein kinase, putative	3.48781
Tb10.70.1970	hypothetical protein, conserved	3.48767
Tb927.3.1390	hypothetical protein, conserved	3.48417
Tb11.01.6920	hypothetical protein, conserved	3.48335
Tb927.1.750	hypothetical protein, conserved	3.48269
Tb09.160.5250	adenosine monophosphate deaminase, putative	3.4819
Tb927.4.2720	hypothetical protein, conserved	3.48083
Tb927.4.1840	zinc carboxypeptidase, putative	3.48051
Tb927.1.1740	hypothetical protein	3.47935
Tb11.03.0930	hypothetical protein, conserved	3.479
Tb927.1.830	hypothetical protein, conserved	3.47711
Tb11.02.3650	hypothetical protein, conserved	3.47534
Tb927.6.3870	RNA-binding protein, putative	3.47504
Tb11.01.1050	hypothetical protein, conserved	3.47287
Tb09.211.2840	hypothetical protein, unlikely	3.471
Tb10.6k15.1430	hypothetical protein, conserved	3.46718
Tb09.211.0750	hypothetical protein, unlikely	3.46328
Tb10.70.4780	hypothetical protein, conserved	3.46273
Tb927.5.1680	hypothetical protein, conserved	3.46067
Tb927.4.1150	hypothetical protein, conserved	3.45906
Tb11.01.6540	protein phosphatase 2C, putative	3.45559
Tb927.7.3980	immunodominant antigen, putative	3.45424
Tb927.1.1380	serine/threonine protein phosphatase 2a regulatory subunit, putative	3.45419
Tb11.01.1870	actin-like protein, putative	3.45404
Tb10.6k15.1530	hypothetical protein, conserved	3.45057
Tb927.7.1190	regulator of chromosome condensation, putative	3.45013
Tb09.160.3850	actin related protein 3, putative	3.45006
Tb10.70.4750	calcium channel protein, putative	3.44978
Tb927.5.2790	mitochondrial DNA polymerase beta-PAK	3.44944
Tb927.4.3780	hypothetical protein, conserved	3.4491
Tb927.8.6390	lysophospholipase, putative	3.44818
Tb09.211.3640	prenyl protein specific carboxyl methyltransferase	3.44635
Tb927.1.2580	RNasePH-like protein	3.44467
Tb10.70.0060	hypothetical protein, conserved	3.44321
Tb11.0380	Gp63-1 surface protease homolog, putative	3.44133
Tb927.8.6760	IgE-dependent histamine-releasing factor, putative	3.44088
Tb927.2.4680	hypothetical protein, conserved	3.44082
Tb11.03.0080	hypothetical protein, conserved	3.4395
Tb927.7.3830	kinesin K39, putative	3.42589
Tb10.406.0240	kinetoplastod-specific dual specificity phosphatase, putative	3.42385
Tb927.3.5740	hypothetical protein	3.41828
Tb10.70.7580	hypothetical protein, conserved	3.41662
Tb927.3.4810	hypothetical protein, conserved	3.41322
Tb11.01.3760	hypothetical protein, conserved	3.40781
Tb11.02.5100	hypothetical protein, conserved	3.40736
Tb11.01.2800	hypothetical protein, conserved	3.40581
Tb927.3.4100	hypothetical protein, conserved	3.4055
Tb11.01.5900	vacuolar sorting protein, putative	3.40437
Tb927.8.6870	hypothetical protein, conserved	3.40227
Tb09.211.1350	peptidyl-prolyl cis-trans isomerase (cyclophilin-40), putative	3.40165
Tb10.70.4200	fatty acyl CoA synthetase, putative	3.39957
Tb927.6.1770	kinesin, putative	3.39878
Tb927.6.3070	hypothetical protein, conserved	3.39856
Tb927.8.5020	hypothetical protein, conserved	3.39762
Tb11.02.4280	hypothetical protein, conserved	3.39745
Tb11.01.7920	hypothetical protein, conserved	3.39686
Tb927.6.3030	hypothetical protein, conserved	3.3944
Tb10.70.5010	hypothetical protein, conserved	3.3937
Tb10.v4.0073	variant surface glycoprotein (VSG, pseudogene), putative	3.39101
Tb927.7.6550	hypothetical protein, conserved	3.38577
Tb11.01.4290	hypothetical protein, conserved	3.38465
Tb927.7.5060	hypothetical protein, conserved	3.38314
Tb927.8.820	hypothetical protein, conserved	3.38023
Tb11.18.0012	hypothetical protein, conserved	3.38009
Tb10.70.5180	hypothetical protein, conserved	3.37299
Tb927.3.3900	carnitine O-palmitoyltransferase II, putative	3.36149
Tb10.389.0310	hypothetical protein, conserved	3.36081
Tb09.211.1210	RAD51/dmc1 protein, putative	3.36005
Tb10.70.3550	hypothetical protein, conserved	3.35709
Tb10.6k15.1640	hypothetical protein, conserved	3.35552
Tb11.01.8550	protein kinase, putative	3.35538
Tb10.70.1190	valosin-containing protein homolog	3.35494
Tb927.4.2760	hypothetical protein, conserved	3.35421
Tb10.6k15.1220	isoleucyl-tRNA synthetase, putative	3.35355
Tb11.02.5460	hypothetical protein, conserved	3.35027
Tb11.01.3240	trans-sialidase, putative	3.3499
Tb10.6k15.1040	hypothetical protein, conserved	3.34694
Tb10.70.1600	hypothetical protein, conserved	3.34625
Tb927.8.3080	hypothetical protein, conserved	3.34435
Tb927.3.1400	hypothetical protein, conserved	3.33828
Tb10.70.4900	deoxyhypusine synthase, putative	3.3376
Tb10.70.7860	NIMA-related protein kinase	3.33701
Tb927.4.1010	hypothetical protein	3.3361
Tb927.3.1190	hypothetical protein, conserved	3.3325
Tb927.4.1790	ribosomal protein L3, putative	3.33084
Tb09.211.3470	hypothetical protein, conserved	3.32905
Tb11.02.2510	guanine nucleotide-binding beta subunit-like protein	3.32843
Tb927.3.3950	hypothetical protein, conserved	3.32829
Tb927.8.2100	vacuolar ATP synthase 16 kDa proteolipid subunit, putative	3.32737
Tb11.01.3660	DNA repair and recombination helicase protein PIF1, putative	3.32704
Tb927.8.630	lipoate-protein ligase, putative	3.32673
Tb09.211.1870	hypothetical protein, conserved	3.3254
Tb927.7.6280	hypothetical protein, conserved	3.32492
Tb11.01.7080	U5 small nuclear ribonucleoprotein component, putative	3.32398
Tb927.4.4670	hypothetical protein, conserved	3.32384
Tb11.02.5050	protein kinase, putative	3.32382
Tb927.3.4610	hypothetical protein, conserved	3.32307
Tb11.02.5420	NADPH--cytochrome p450 reductase, putative	3.32222
Tb11.02.2820	hypothetical protein, conserved	3.32032
Tb10.61.2420	hypothetical protein, conserved	3.3188
Tb10.389.1610	hypothetical protein, conserved	3.31775
Tb927.7.6700	hypothetical protein	3.31602
Tb927.4.1320	hypothetical protein, conserved	3.31453
Tb927.6.4240	hypothetical protein, conserved	3.31246
Tb11.02.3850	GTP binding protein	3.31216
Tb927.2.1860	hypothetical protein, conserved	3.31077
Tb10.406.0580	protein kinase, putative	3.31067
Tb11.02.3880	hypothetical protein, conserved	3.30607
Tb927.7.6040	receptor-type adenylate cyclase GRESAG 4, putative	3.30604
Tb927.5.2080	inosine-5'-monophosphate dehydrogenase, putative	3.3057
Tb927.5.1930	hypothetical protein, conserved	3.30559
Tb09.160.4430	NAD/FAD dependent dehydrogenase, putative	3.30458
Tb927.3.5060	hypothetical protein, conserved	3.29838
Tb11.02.5190	pantothenate kinase subunit, putative	3.29663
Tb927.3.1350	hypothetical protein, conserved	3.29431
Tb11.01.3740	coatomer gamma subunit, putative	3.29402
Tb11.57.0024	variant surface glycoprotein (VSG), putative	3.29398
Tb10.61.0770	dynein light chain, putative	3.29381
Tb11.01.7260	hypothetical protein, conserved	3.2919
Tb09.211.0450	hypothetical protein, conserved	3.29144
Tb11.01.7040	hypothetical protein	3.29096
Tb11.01.5150	hypothetical protein, conserved	3.29001
Tb11.02.2190	hypothetical protein, conserved	3.28986
Tb927.3.1210	protein transport protein Sec24C, putative	3.28698
Tb927.7.7510	hypothetical protein	3.28425
Tb927.4.5220	hypothetical protein	3.28405
Tb10.61.0370	hypothetical protein, conserved	3.28385
Tb10.v4.0112	variant surface glycoprotein (VSG, pseudogene), putative	3.28385
Tb927.5.3220	signal peptidase type I, putative	3.27195
Tb11.02.2870	hypothetical protein, conserved	3.27177
Tb10.70.5400	hypothetical protein, conserved	3.27125
Tb927.1.5140	hypothetical protein, unlikely	3.27092
Tb927.4.1960	hypothetical protein, conserved	3.27082
Tb11.22.0008	molybdopterin synthase sulphurylase protein, putative	3.27039
Tb11.02.3950	ABC transporter, putative	3.26253
Tb09.160.1920	hypothetical protein, unlikely	3.26253
Tb927.7.2610	hypothetical protein, conserved	3.26236
Tb927.5.3590	hypothetical protein, conserved	3.2613
Tb11.01.5910	dynein intermediate chain IC70, putative	3.25995
Tb11.01.0930	protein kinase, putative	3.2595
Tb927.4.310	hypothetical protein, conserved	3.25789
Tb927.8.8010	hypothetical protein, conserved	3.25778
Tb10.61.0610	mitochondrial carrier protein, putative	3.25567
Tb927.6.710	dephospho-CoA kinase, putative	3.25393
Tb927.7.7250	hypothetical protein, conserved	3.25295
Tb927.4.3380	myosin IB heavy chain, putative	3.24963
Tb11.01.0960	proteasome regulatory non-ATP-ase subunit 2	3.24914
Tb10.61.0280	receptor-type adenylate cyclase GRESAG 4, putative	3.24888
Tb10.6k15.1070	hypothetical protein, conserved	3.24879
Tb927.6.1490	hypothetical protein, conserved	3.24876
Tb09.211.0070	hypothetical protein, conserved	3.24744
Tb927.6.1870	eukaryotic translation initiation factor 4E, putative	3.24662
Tb927.4.2580	hypothetical protein, conserved	3.24652
Tb11.47.0011	hypothetical protein, conserved	3.24359
Tb10.6k15.0530	ATP-dependent DEAD/H RNA helicase, putative	3.24142
Tb927.5.4340	hypothetical protein, conserved	3.24111
Tb927.7.7400	hypothetical protein, conserved	3.24018
Tb09.211.1770	hypothetical protein, conserved	3.23976
Tb927.1.3370	hypothetical protein, unlikely	3.23732
Tb10.70.2490	proteasome beta 2 subunit, putative	3.23663
Tb927.7.2760	hypothetical protein, conserved	3.23596
Tb927.4.4790	hypothetical protein, conserved	3.23532
Tb927.8.1050	hypothetical protein, conserved	3.23406
Tb11.01.5350	profilin	3.23212
Tb10.61.2930	tubulin-specific chaperone, putative	3.2305
Tb09.211.0180	hypothetical protein, conserved	3.22801
Tb10.389.1840	ABC1 protein, putative	3.22628
Tb927.4.4230	RNA-binding protein, putative	3.22552
Tb927.8.4320	hypothetical protein, conserved	3.21971
Tb927.2.460	DNA-directed RNA polymerase, pseudogene, putative	3.21815
Tb09.160.0680	sec1 family transport protein, putative	3.21755
Tb927.3.3970	hypothetical protein, conserved	3.20977
Tb10.389.0150	hypothetical protein, conserved	3.20948
Tb927.5.1780	hypothetical protein, conserved	3.2082
Tb11.02.2260	kinesin, putative	3.20801
Tb927.4.3400	hypothetical protein, conserved	3.20733
Tb09.211.2470	hypothetical protein, unlikely	3.20712
Tb927.8.7950	hypothetical protein, conserved	3.20063
Tb10.61.1070	hypothetical protein, conserved (pseudogene)	3.19842
Tb927.4.1780	hypothetical protein, conserved	3.19828
Tb10.6k15.0180	hypothetical protein, conserved	3.19668
Tb927.4.610	hypothetical protein, conserved	3.19607
Tb927.6.930	metacaspase MCA3	3.19435
Tb11.01.5090	hypothetical protein, conserved	3.19297
Tb927.8.6550	hypothetical protein, conserved	3.19243
Tb927.7.3410	centrin, putative	3.19224
Tb927.2.3660	hypothetical protein, conserved	3.19169
Tb927.3.5390	hypothetical protein, conserved	3.19071
Tb927.7.4900	5'-3' exonuclease XRNA, putative	3.18971
Tb09.211.1930	hypothetical protein, conserved	3.18744
Tb10.70.3100	hypothetical protein, conserved	3.18496
Tb10.70.1260	hypothetical protein	3.18495
Tb927.3.2870	hypothetical protein, conserved	3.18406
Tb10.61.2890	hypothetical protein, conserved	3.18322
Tb11.01.0820	hypothetical protein, conserved	3.18245
Tb09.160.4210	hypothetical protein, conserved	3.18145
Tb11.01.8715	hypothetical protein, conserved	3.17787
Tb927.8.3250	dynein heavy chain, putative	3.17458
Tb927.1.3210	hypothetical protein, unlikely	3.17327
Tb11.03.0140	nucleoporin, putative	3.17193
Tb927.3.520	expression site-associated gene (ESAG) protein, putative	3.17145
Tb927.5.2000	hypothetical protein	3.17145
Tb11.01.7100	ATP-dependent DEAD/H RNA helicase, putative	3.16876
Tb927.3.3820	hypothetical protein, conserved	3.16851
Tb11.01.5560	GDP-L-fucose synthetase, putative	3.16485
Tb11.01.4320	kinetoplastid-specific phospho-protein phosphatase, putative	3.16327
Tb11.01.4310	hypothetical protein, conserved	3.16295
Tb11.01.1030	protein kinase	3.16244
Tb11.03.0650	hypothetical protein, conserved	3.16191
Tb927.7.6440	hypothetical protein, conserved	3.16117
Tb927.6.210	leucine-rich repeat protein (LRRP, pseudogene), putative	3.16099
Tb927.8.7420	hypothetical protein, conserved	3.15944
Tb927.2.4950	hypothetical protein, conserved	3.15943
Tb10.70.6620	methionine aminopeptidase 2, putative	3.15887
Tb09.211.3900	hypothetical protein, conserved	3.15629
Tb09.160.5170	hypothetical protein, conserved	3.15574
Tb11.02.0353	hypothetical protein, conserved	3.15392
Tb927.2.4760	hypothetical protein, conserved	3.15178
Tb927.8.1810	rhomboid-like protein	3.1503
Tb11.03.0130	hypothetical protein, conserved	3.14972
Tb09.160.1110	hypothetical protein, conserved	3.14715
Tb09.211.3020	acyl transferase-like protein	3.14591
Tb927.8.1210	hypothetical protein, conserved	3.14591
Tb927.5.1120	hypothetical protein, conserved	3.14425
Tb11.01.3150	gamma-tubulin complex subunit, putative	3.14372
Tb09.142.0330	expression site-associated gene (ESAG, pseudogene), putative	3.14075
Tb927.3.2620	hypothetical protein, conserved	3.13832
Tb927.8.8050	hypothetical protein, conserved	3.13806
Tb927.4.4880	hypothetical protein, conserved	3.13737
Tb11.02.4590	hypothetical protein, conserved	3.13677
Tb10.6k15.2670	hypothetical protein, conserved	3.13603
Tb11.02.4780	hypothetical protein, conserved	3.13497
Tb927.1.3940	hypothetical protein, conserved	3.13159
Tb927.3.4280	mismatch repair protein MSH5, putative	3.13116
Tb927.5.3710	Sphingomyelin phosphodiesterase, putative	3.13048
Tb927.4.4570	hypothetical protein, conserved	3.12997
Tb927.2.2470	RNA-editing complex protein	3.12993
Tb927.7.3330	hypothetical protein, conserved	3.129
Tb927.3.5210	hypothetical protein, conserved	3.1231
Tb09.160.1730	hypothetical protein, unlikely	3.12295
Tb11.03.0730	hypothetical protein, conserved	3.12166
Tb927.4.2310	asparaginyl-tRNA synthetase, putative	3.12115
Tb927.1.1920	hypothetical protein, conserved	3.12051
Tb11.02.5550	hypothetical protein, conserved	3.11744
Tb11.02.4040	protein transport protein Sec31, putative	3.11552
Tb927.7.1000	hypothetical protein, conserved	3.11317
Tb10.20.0130	legume-like lectin, putative	3.11206
Tb09.160.0580	Mov34/MPN/PAD-1 metallopeptidase, putative	3.1112
Tb10.6k15.3330	hypothetical protein, conserved	3.11076
Tb10.70.0440	hypothetical protein, conserved	3.1067
Tb11.01.5120	hypothetical protein, conserved	3.10552
Tb09.211.0290	hypothetical protein, conserved	3.10551
Tb09.160.0890	hypothetical protein, conserved	3.10481
Tb11.01.2840	hypothetical protein, conserved	3.10309
Tb10.61.2630	protein transport protein Sec13, putative	3.10162
Tb11.01.1500	hypothetical protein, conserved	3.09977
Tb927.7.5490	arginine N-methyltransferase, putative	3.09736
Tb927.5.3970	adenylate kinase, putative	3.09388
Tb10.70.1720	dynein heavy chain, putative	3.0932
Tb09.211.4220	hypothetical protein, unlikely	3.08858
Tb927.4.1420	hypothetical protein, conserved	3.08628
Tb11.02.3610	RNA-binding protein, putative	3.08611
Tb10.61.0320	hypothetical protein, conserved	3.08532
Tb11.03.0840	hypothetical protein, conserved	3.08513
Tb927.5.3210	small ubiquitin protein, putative	3.08513
Tb10.05.0260	RNA-binding protein, putative	3.08436
Tb09.211.3920	syntaxin, putative	3.08397
Tb10.6k15.3320	ATP-binding cassette protein, putative	3.08228
Tb11.47.0025	hypothetical protein, conserved	3.08036
Tb927.1.4310	hypothetical protein, conserved	3.07909
Tb927.3.1320	hypothetical protein, conserved	3.07864
Tb11.02.0640	protein kinase, putative	3.07844
Tb927.7.6670	hypothetical protein, conserved	3.07818
Tb11.52.0002	hypothetical protein, conserved	3.07705
Tb927.8.4540	hypothetical protein, conserved	3.07599
Tb927.8.1300	hypothetical protein, conserved	3.07555
Tb09.211.3680	chaperone protein DNAJ, putative	3.07512
Tb927.5.1160	hypothetical protein, conserved	3.06921
Tb09.211.0260	hypothetical protein	3.06637
Tb09.160.5120	hypothetical protein, conserved	3.06387
Tb10.406.0130	zinc carboxypeptidase, putative	3.06327
Tb927.4.2110	protein phosphatase 2C, putative	3.06205
Tb10.26.0320	nicotinate phosphoribosyltransferase, putative	3.06194
Tb927.6.1670	ubiquitin hydrolase, pseudogene, putative	3.06184
Tb927.4.970	hypothetical protein, conserved	3.06178
Tb10.70.6600	hypothetical protein, conserved	3.06017
Tb10.70.2580	hypothetical protein, conserved	3.05978
Tb11.01.7760	ubiquitin carboxyl-terminal hydrolase, putative	3.0584
Tb10.406.0100	hypothetical protein, conserved	3.05838
Tb927.8.4680	hypothetical protein, conserved	3.05687
Tb927.6.3940	hypothetical protein, conserved	3.05549
Tb10.70.4560	hypothetical protein, conserved	3.05427
Tb927.2.4990	hypothetical protein, conserved	3.05376
Tb927.3.5280	RNA-binding protein, putative	3.05115
Tb927.7.6530	variant surface glycoprotein (VSG, pseudogene), putative	3.05017
Tb927.4.2850	hypothetical protein, conserved	3.0497
Tb927.8.3010	hypothetical protein, conserved	3.04911
Tb927.7.2040	hypothetical protein, conserved	3.04804
Tb10.61.1030	U3 snoRNA-associated protein UTP11, putative	3.04753
Tb10.389.0020	phosphatidic acid phosphatase alpha, putative	3.04387
Tb927.8.6040	hypothetical protein, conserved	3.04317
Tb09.v1.0430	hypothetical protein, unlikely	3.04031
Tb927.4.1620	phosphatidylinositol 4-phosphate 5-kinase alpha, putative	3.04
Tb927.8.3220	exonuclease, putative	3.03861
Tb927.5.1950	hypothetical protein, conserved	3.03687
Tb927.3.1260	hypothetical protein, conserved	3.03665
Tb927.7.3000	kinesin, putative	3.03595
Tb927.8.7940	receptor-type adenylate cyclase GRESAG 4, putative	3.03527
Tb11.01.5160	hypothetical protein, conserved	3.03287
Tb927.7.1420	hypothetical protein, conserved	3.02967
Tb11.52.0006	hypothetical protein, conserved (pseudogene)	3.02943
Tb11.02.2210	protein kinase A regulatory subunit	3.02673
Tb10.70.3220	serine palmitoyltransferase, putative	3.02666
Tb927.6.820	RNA-binding protein, putative	3.02649
Tb10.70.3960	kinetoplastid-specific dual specificity phosphatase, putative	3.02507
Tb11.01.5490	kinesin, putative	3.02434
Tb11.02.0990	hypothetical protein, conserved	3.02346
Tb10.70.5850	hypothetical protein, conserved	3.02116
Tb927.8.780	hypothetical protein, conserved	3.02082
Tb10.6k15.2570	hypothetical protein, conserved	3.02036
Tb11.01.3570	hypothetical protein, conserved	3.02017
Tb11.01.1360	hypothetical protein, conserved	3.01837
Tb927.8.1360	hypothetical protein, conserved	3.01708
Tb927.8.5500	protein kinase, putative	3.0145
Tb927.6.750	kinetoplastid-specific phospho-protein phosphatase, putative	3.01274
Tb10.6k15.3810	hypothetical protein, conserved	3.00972
Tb11.01.3510	minichromosome maintenance (MCM) complex subunit, putative	3.00964
Tb927.3.1610	protein kinase, putative	3.00963
Tb11.03.0880	hypothetical protein, conserved	3.00963
Tb11.02.5030	hypothetical protein, conserved	3.00685
Tb10.6k15.3070	hypothetical protein, conserved	3.00665
Tb927.5.1770	hypothetical protein, conserved	3.00542
Tb09.160.2730	hypothetical protein, unlikely	3.00441
Tb10.61.1990	ribosome biogenesis protein, putative	3.00439
Tb11.01.5235	hypothetical protein, conserved	3.00413
Tb927.2.340	retrotransposon hot spot (RHS) protein, putative	3.00192
Tb11.01.7560	glutathione peroxidase, putative	3.0006
Tb09.142.0180	variant surface glycoprotein (VSG, pseudogene), putative	2.99275
Tb10.61.1530	lipoic acid synthetase, mitochondrial precursor, putative	2.99152
Tb10.6k15.1120	hypothetical protein, conserved	2.99021
Tb11.02.3710	hypothetical protein, conserved	2.98907
Tb927.8.5320	hypothetical protein, conserved	2.98147
Tb10.61.2360	hypothetical protein, conserved	2.97995
Tb11.01.2290	protein kinase, putative	2.97935
Tb927.6.4640	hypothetical protein, conserved	2.97918
Tb09.211.1570	protein kinase, putative	2.97913
Tb927.7.220	CDP-diacylglycerol synthetase, putative	2.97906
Tb927.3.5510	hypothetical protein, conserved	2.9785
Tb927.8.6610	hypothetical protein, conserved	2.97846
Tb11.02.1560	hypothetical protein, conserved	2.97825
Tb927.6.1560	hypothetical protein, conserved	2.97727
Tb11.01.2200	hypothetical protein, conserved	2.97646
Tb10.26.0920	hypothetical protein, conserved	2.97617
Tb927.8.7580	hypothetical protein, conserved	2.97416
Tb11.01.6440	hypothetical protein, conserved	2.97412
Tb11.02.4290	hypothetical protein, conserved	2.97383
Tb10.26.0170	hypothetical protein, conserved	2.9722
Tb927.8.1070	hypothetical protein, conserved	2.97106
Tb927.4.3170	hypothetical protein, conserved	2.97096
Tb927.7.1490	hypothetical protein, conserved	2.9707
Tb927.1.3300	myotubularin, putative	2.96944
Tb11.02.0140	hypothetical protein, conserved	2.96767
Tb10.6k15.2290	protein disulfide isomerase	2.96709
Tb927.5.830	hypothetical protein, conserved	2.96703
Tb10.61.2610	syntaxin 5	2.96642
Tb10.70.4130	hypothetical protein, conserved	2.96631
Tb11.52.0015	hypothetical protein, conserved	2.966
Tb07.30D13.130	hypothetical protein, conserved (pseudogene)	2.96592
Tb927.4.2730	kinesin, putative	2.96458
Tb09.211.1600	hypothetical protein, conserved	2.96364
Tb927.8.2730	hypothetical protein, conserved	2.96361
Tb10.6k15.3940	hypothetical protein, conserved	2.96219
Tb927.4.1480	hypothetical protein, conserved	2.96073
Tb927.8.5740	proteasome 26S non-ATPase subunit 9, putative	2.95911
Tb11.55.0009	mitochondrial RNA binding protein 1	2.95784
Tb10.61.0760	FKBP-type peptidyl-prolyl cis-trans isomerase, conserved	2.95651
Tb927.3.4670	cdc2-related kinase, putative	2.9552
Tb11.01.7610	hypothetical protein, conserved	2.95492
Tb11.02.4250	hypothetical protein, conserved	2.95356
Tb11.01.4270	cell division cycle phosphatase 14, putative	2.95295
Tb11.03.0250	cyclophilin a	2.95194
Tb11.01.7070	hypothetical protein, conserved	2.95095
Tb11.02.1980	hypothetical protein, conserved	2.95044
Tb09.160.2340	hypothetical protein, unlikely	2.94984
Tb10.70.4040	hypothetical protein, conserved	2.94953
Tb927.3.1790	pyruvate dehydrogenase E1 beta subunit, putative	2.94904
Tb927.7.5150	hypothetical protein, conserved	2.94781
Tb927.6.3310	calpain-like cysteine peptidase, putative	2.94649
Tb927.8.7790	hypothetical protein, conserved	2.94495
Tb927.1.3680	hypothetical protein, unlikely	2.94264
Tb927.7.1900	protein kinase, putative	2.94157
Tb927.1.360	hypothetical protein, unlikely	2.94144
Tb927.4.4480	hypothetical protein, conserved	2.93882
Tb927.7.2240	hypothetical protein, conserved	2.93842
Tb927.1.1880	hypothetical protein, conserved	2.93767
Tb927.1.820	hypothetical protein, conserved	2.93749
Tb11.02.1010	hypothetical protein, conserved	2.93726
Tb927.6.5180	retrotransposon hot spot protein (RHS, pseudogene), putative	2.93638
Tb09.160.0220	variant surface glycoprotein (VSG, pseudogene), putative	2.93621
Tb09.244.0120	variant surface glycoprotein (VSG, pseudogene), putative	2.93621
Tb927.6.1690	AUT2/APG4/ATG4 cysteine peptidase, putative	2.93199
Tb927.8.4890	endoplasmic reticulum oxidoreductin, putative	2.93159
Tb11.02.4670	hypothetical protein, conserved	2.93087
Tb927.8.5570	hypothetical protein, conserved	2.9306
Tb927.3.810	hypothetical protein, conserved	2.92988
Tb927.2.1820	protein kinase, putative	2.92945
Tb927.8.870	serine/threonine kinase, putative	2.92885
Tb11.02.5200	hypothetical protein, conserved	2.92859
Tb927.7.6970	paraflagellar rod protein, putative	2.92814
Tb927.5.4060	hypothetical protein, conserved	2.92735
Tb927.8.5980	TFIIH basal transcription factor complex helicase subunit, putative	2.92711
Tb11.01.6550	hypothetical protein, conserved	2.92671
Tb10.70.0350	protein phosphatase 2B, putative	2.9264
Tb927.1.4460	hypothetical protein, unlikely	2.92613
Tb09.211.0490	hypothetical protein, unlikely	2.92592
Tb927.4.2610	hypothetical protein	2.92162
Tb927.2.4970	hypothetical protein, conserved	2.92121
Tb927.6.4710	calmodulin, putative	2.91842
Tb09.160.1640	hypothetical protein, unlikely	2.91832
Tb927.4.2070	antigenic protein, putative	2.91818
Tb927.4.4500	hypothetical protein, conserved	2.91586
Tb927.3.2970	hypothetical protein, conserved	2.91571
Tb927.5.1530	hypothetical protein, conserved	2.9142
Tb927.8.6790	hypothetical protein, conserved	2.9142
Tb09.160.0480	protein phosphatase 2B, putative	2.91324
Tb927.8.2500	ribosomal RNA methyltransferase, putative	2.91303
Tb927.6.890	hypothetical protein, conserved	2.91197
Tb09.160.0290	hypothetical protein, unlikely	2.91039
Tb927.3.2460	hypothetical protein, conserved	2.91026
Tb10.6k15.1880	hypothetical protein, conserved	2.90971
Tb09.160.3060	hypothetical protein	2.90915
Tb927.6.3650	ADP-ribosylation factor, putative	2.90885
Tb10.61.0660	hypothetical protein, conserved	2.90682
Tb927.3.2360	hypothetical protein, conserved	2.90616
Tb927.4.450	coatomer alpha subunit, putative	2.90285
Tb09.211.1830	hypothetical protein, conserved	2.90282
Tb11.47.0005	hypothetical protein, conserved	2.90263
Tb927.6.4780	DNA ligase I, putative	2.90256
Tb11.18.0002	hypothetical protein, conserved	2.90137
Tb10.61.0360	hypothetical protein, conserved	2.90128
Tb10.61.2330	protein kinase, putative	2.90008
Tb927.4.4890	hypothetical protein, conserved	2.89772
Tb10.61.3120	hypothetical protein, conserved	2.89668
Tb11.02.4900	hypothetical protein, conserved	2.89596
Tb927.7.4410	hypothetical protein, conserved	2.89528
Tb927.5.2120	hypothetical protein, conserved	2.89458
Tb10.6k15.1410	hypothetical protein, conserved	2.89324
Tb11.02.4400	hypothetical protein, conserved	2.88644
Tb927.7.6610	hypothetical protein, conserved	2.88533
Tb927.6.1580	polynucleotide kinase 3'-phosphatase, putative	2.8853
Tb927.4.2640	hypothetical protein, conserved	2.88519
Tb10.70.6720	hypothetical protein, conserved	2.88388
Tb927.3.5340	Hsc70-interacting protein (Hip), putative	2.88286
Tb927.5.3200	hypothetical protein, conserved	2.88134
Tb09.160.4500	hypothetical protein, conserved	2.8805
Tb10.6k15.1010	hypothetical protein, conserved	2.8803
Tb927.7.2230	hypothetical protein, conserved	2.8802
Tb927.3.4110	hypothetical protein, conserved	2.88
Tb09.211.4920	dynein-associated protein, putative	2.876
Tb09.160.5640	hypothetical protein, conserved	2.87564
Tb927.5.1290	hypothetical protein, conserved	2.87424
Tb10.6k15.0820	oxidoreductase, putative	2.87388
Tb11.01.2670	MENG	2.87386
Tb927.8.3440	hypothetical protein, conserved	2.87218
Tb927.8.810	radial spoke protein RSP9, putative	2.87168
Tb927.8.3830	ATP-dependent DEAD/H RNA helicase, putative	2.87163
Tb09.160.1000	hypothetical protein, conserved	2.86879
Tb10.61.2010	hypothetical protein, conserved	2.86855
Tb927.7.7490	hypothetical protein, conserved	2.86771
Tb927.8.8320	hypothetical protein, conserved	2.86694
Tb927.6.1920	hypothetical protein, conserved	2.86608
Tb927.7.6150	hypothetical protein, conserved	2.86564
Tb927.6.730	hypothetical protein, conserved	2.86531
Tb09.211.3910	hypothetical protein, conserved	2.86395
Tb927.6.1980	hypothetical protein, conserved	2.86382
Tb927.6.3270	hypothetical protein, conserved	2.8635
Tb927.2.5850	small nuclear ribonucleoprotein SmD2	2.86135
Tb11.01.0950	hypothetical protein, conserved	2.85971
Tb927.7.2780	hypothetical protein, conserved	2.85906
Tb927.1.4370	hypothetical protein, conserved	2.85801
Tb927.3.3290	protein kinase, putative	2.85749
Tb09.160.2040	hypothetical protein, conserved	2.8572
Tb11.01.5800	calpain-like cysteine peptidase, putative	2.8568
Tb927.7.3400	hypothetical protein, conserved	2.8562
Tb11.02.2790	hypothetical protein, conserved	2.85323
Tb927.3.4640	hypothetical protein, conserved	2.85259
Tb927.8.2060	hypothetical protein, conserved	2.85222
Tb11.02.1500	hypothetical protein, conserved	2.85113
Tb927.7.6380	hypothetical protein, conserved	2.84827
Tb927.8.1680	hypothetical protein, conserved	2.84733
Tb927.5.2470	hypothetical protein, conserved	2.84659
Tb09.v1.0370	hypothetical protein, conserved	2.84436
Tb11.01.1650	signal recognition particle receptor alpha subunit, putative	2.8442
Tb927.3.4470	hypothetical protein, conserved	2.84231
Tb927.3.5250	hypothetical protein, conserved	2.84218
Tb927.4.2410	hypothetical protein, conserved	2.84218
Tb10.26.0210	hypothetical protein, conserved	2.84211
Tb10.05.0040	hypothetical protein, conserved	2.84184
Tb927.5.2530	hypothetical protein, conserved	2.84147
Tb10.61.2390	hypothetical protein, conserved	2.8411
Tb11.12.0014	hypothetical protein, conserved	2.84064
Tb927.6.1810	hypothetical protein, conserved	2.83723
Tb927.7.5830	hypothetical protein, conserved	2.83612
Tb11.01.4390	leucine-rich repeat protein (LRRP), putative	2.8348
Tb10.6k15.2430	hypothetical protein, conserved	2.83449
Tb10.70.0720	phosphatidylinositolN-acetylglucosaminyltransferase subunit c, putative	2.83408
Tb10.70.4090	hypothetical protein, conserved	2.83361
Tb11.01.0690	hypothetical protein, conserved	2.83322
Tb927.7.1310	hypothetical protein, conserved	2.8327
Tb11.22.0007	hypothetical protein, conserved	2.83253
Tb927.8.3820	hypothetical protein, conserved	2.82883
Tb09.160.5670	hypothetical protein, conserved	2.82759
Tb927.4.880	TPR-repeat-containing chaperone protein DNAJ, putative	2.82657
Tb927.5.3360	50S ribosomal protein L2, putative	2.82585
Tb927.7.2630	hypothetical protein, conserved	2.82478
Tb10.70.5570	hypothetical protein, conserved	2.8214
Tb11.57.0008	calpain-like protein, putative	2.82038
Tb927.7.4530	hypothetical protein, conserved	2.81902
Tb11.02.2690	hypothetical protein, conserved	2.81852
Tb927.4.2840	hypothetical protein, conserved	2.81834
Tb10.6k15.0680	hypothetical protein, conserved	2.81655
Tb927.7.4160	fatty acid elongase, putative	2.81639
Tb10.6k15.2390	hypothetical protein, conserved	2.81624
Tb927.6.4260	hypothetical protein, conserved	2.81608
Tb11.01.1860	hypothetical protein, conserved	2.81321
Tb927.7.4560	histone acetyltransferase, putative	2.80472
Tb927.4.2290	glucose transporter, putative	2.80356
Tb927.7.5670	hypothetical protein, conserved	2.80041
Tb09.211.0840	hypothetical protein, conserved	2.79987
Tb927.1.5110	expression site-associated gene 11 (ESAG11) protein, putative	2.79867
Tb09.244.2560	kinesin, putative	2.7965
Tb10.61.0870	SNARE protein, putative	2.79617
Tb927.1.3520	hypothetical protein, unlikely	2.79459
Tb927.1.2200	hypothetical protein	2.79285
Tb10.70.6250	hypothetical protein	2.79278
Tb927.2.4140	hypothetical protein, conserved	2.7926
Tb927.6.2850	ESAG8-associated protein, putative	2.79254
Tb10.70.3250	hypothetical protein	2.79181
Tb09.160.0650	hypothetical protein, conserved	2.78953
Tb10.70.3380	hypothetical protein, conserved	2.7864
Tb10.70.3570	hypothetical protein, conserved	2.78552
Tb10.70.6450	NOT1	2.78495
Tb10.70.2140	ribonuclease H, putative	2.78487
Tb11.01.4300	hypothetical protein, conserved	2.78475
Tb11.02.0380	hypothetical protein, conserved	2.78314
Tb11.02.0400	kinesin, putative	2.78175
Tb927.5.3270	hypothetical protein, conserved	2.78108
Tb927.4.4810	hypothetical protein, conserved	2.78038
Tb09.211.0580	hypothetical protein, conserved	2.78003
Tb11.02.0800	hypothetical protein, conserved	2.77297
Tb10.61.0150	inosine-5'-monophosphate dehydrogenase	2.76999
Tb11.02.5270	haloacid dehalogenase hydrolase, putative	2.76974
Tb927.3.2850	hypothetical protein, conserved	2.76842
Tb927.8.1530	hypothetical protein, conserved	2.76779
Tb927.6.2460	ubiquitin fusion degradation protein 2, putative	2.76757
Tb927.8.8350	mitotic centromere-associated kinesin (MCAK), putative	2.76524
Tb927.5.1960	hypothetical protein, conserved	2.76522
Tb927.8.4830	U1 small nuclear ribonucleoprotein, putative	2.76305
Tb09.211.1370	glyceraldehyde-3-phosphate dehydrogenase, putative	2.76183
Tb10.6k15.1500	hypothetical protein, conserved	2.76151
Tb11.01.2160	hypothetical protein, conserved	2.76138
Tb927.3.3530	hypothetical protein, conserved	2.76048
Tb927.1.1020	hypothetical protein, conserved	2.76039
Tb927.5.2360	hypothetical protein, conserved	2.76001
Tb09.160.5560	adenylosuccinate lyase, putative	2.75827
Tb11.01.8480	chaperone protein DNAJ, putative	2.7576
Tb10.70.5920	protein kinase, putative	2.75745
Tb10.389.1570	RAB-interacting protein, putative	2.75686
Tb09.211.1070	hypothetical protein, conserved	2.75368
Tb10.70.5070	hypothetical protein, conserved	2.75367
Tb10.389.0600	hypothetical protein, conserved	2.75331
Tb10.05.0170	hypothetical protein, conserved	2.74925
Tb927.6.3690	pre-mRNA cleavage complex II Clp1-like, conserved	2.74766
Tb10.70.3190	hypothetical protein, conserved	2.74646
Tb10.6k15.0070	procyclin-associated gene 4 (PAG4) protein	2.74481
Tb927.7.2080	methyltransferase, putative	2.74399
Tb927.6.4190	hypothetical protein, conserved	2.74352
Tb927.7.960	protein kinase, putative	2.74303
Tb927.3.760	hypothetical protein, conserved	2.74302
Tb927.6.2670	NUDIX hydrolase, conserved	2.7427
Tb927.7.4110	kinesin, putative	2.7409
Tb10.6k15.2620	2,3-bisphosphoglycerate-independent phosphoglycerate mutase	2.73862
Tb927.8.3090	hypothetical protein, conserved	2.73302
Tb927.2.2570	hypothetical protein, conserved	2.73288
Tb927.1.5240	expression site-associated gene 1 (ESAG1) protein, putative	2.73235
Tb927.7.3770	hypothetical protein, conserved	2.73229
Tb927.8.2570	hypothetical protein, conserved	2.73227
Tb10.70.1410	protein phosphatase 2C, putative	2.73211
Tb927.6.3860	hypothetical protein, conserved	2.73056
Tb927.3.3110	hypothetical protein, conserved	2.72992
Tb10.61.1350	hypothetical protein, conserved	2.72971
Tb927.4.2860	hypothetical protein, conserved	2.72854
Tb11.01.6460	hypothetical protein, conserved	2.72754
Tb11.01.2380	hypothetical protein, conserved	2.72489
Tb927.3.4690	hypothetical protein, conserved	2.72472
Tb09.211.1170	tubulin tyrosine ligase protein, putative	2.72429
Tb09.211.0700	isopentenyl-diphosphate delta-isomerase, putative	2.72333
Tb927.3.1620	hypothetical protein, conserved	2.72275
Tb927.7.1510	pseudouridylate synthase I, putative	2.72266
Tb10.70.7820	hypothetical protein, conserved	2.72189
Tb11.01.0420	protein transport protein sec13, putative	2.72037
Tb927.7.1660	hypothetical protein, conserved	2.72037
Tb927.2.3390	hypothetical protein, conserved	2.71949
Tb927.7.6290	kinesin, putative	2.71944
Tb09.211.3980	hypothetical protein, conserved	2.71864
Tb927.4.400	RNA-binding protein, putative	2.71777
Tb927.6.3530	hypothetical protein, conserved	2.71688
Tb11.01.8210	hypothetical protein, conserved	2.71674
Tb927.4.1510	phospholipid-translocating ATPase, putative	2.71582
Tb09.160.1570	hypothetical protein, conserved	2.71426
Tb927.4.4560	hypothetical protein, conserved	2.71308
Tb927.8.3410	hypothetical protein, conserved	2.71299
Tb927.8.6670	hypothetical protein, conserved	2.71287
Tb09.160.0050	hypothetical protein, unlikely	2.71143
Tb927.3.3430	hypothetical protein, conserved	2.71143
Tb927.8.3770	mitogen-activated protein kinase, putative	2.71075
Tb927.8.4660	hypothetical protein, conserved	2.70994
Tb11.02.4380	hypothetical protein, conserved	2.70993
Tb927.5.3070	hypothetical protein, conserved	2.70987
Tb10.70.7600	hypothetical protein, conserved	2.70832
Tb10.70.1130	hypothetical protein, conserved	2.70816
Tb10.61.2060	hypothetical protein, conserved	2.70808
Tb927.7.2520	hypothetical protein, conserved	2.70682
Tb927.4.2930	hypothetical protein, conserved	2.70662
Tb11.01.3400	hypothetical protein, conserved	2.70458
Tb06.3A7.270	hypothetical protein, conserved	2.70402
Tb11.02.5740	hypothetical protein, conserved	2.70368
Tb927.7.250	hypothetical protein, conserved	2.70317
Tb927.8.2320	hypothetical protein	2.70289
Tb10.70.7470	structural maintenance of chromosome 4, putative	2.70282
Tb927.6.1180	hypothetical protein, conserved	2.70274
Tb927.3.780	proteasome alpha 7 subunit	2.70155
Tb927.4.3910	mitotic centromer-associated kinesin, putative	2.69965
Tb927.6.2520	hypothetical protein, conserved	2.69919
Tb927.4.3770	protein kinase, putative	2.69896
Tb927.4.1250	peroxisome biogenesis factor 1, putative	2.69801
Tb11.01.4210	hypothetical protein, conserved	2.69739
Tb927.5.3670	DNA repair protein, putative	2.69582
Tb09.v1.0740	hypothetical protein, unlikely	2.69544
Tb09.211.3400	hypothetical protein, conserved	2.69271
Tb10.05.0160	hypothetical protein, conserved	2.69197
Tb927.2.4370	trypanothione synthetase	2.68951
Tb11.01.5480	hypothetical protein, conserved	2.68832
Tb927.1.3250	hypothetical protein, conserved	2.68732
Tb927.2.2260	phosphatidylinositol kinase domain protein, putative	2.68708
Tb927.6.2020	FG-GAP repeat protein, putative	2.6858
Tb11.1810	retrotransposon hot spot protein (RHS, pseudogene), putative	2.68463
Tb927.2.4150	hypothetical protein, conserved	2.68328
Tb927.7.6730	hypothetical protein, conserved	2.68266
Tb927.7.1360	hypothetical protein, conserved	2.68091
Tb927.1.3830	glucose-6-phosphate isomerase, glycosomal	2.68066
Tb10.70.3690	hypothetical protein, conserved	2.67615
Tb10.26.1030	DNA mismatch repair protein, putative	2.67437
Tb927.7.4610	hypothetical protein, conserved	2.67265
Tb927.6.4760	hypothetical protein, conserved	2.67254
Tb10.70.7710	hypothetical protein, conserved	2.67122
Tb11.01.8720	hypothetical protein, conserved	2.66942
Tb09.244.2090	hypothetical protein, unlikely	2.66911
Tb927.8.7030	hypothetical protein, conserved	2.66713
Tb927.1.1070	hypothetical protein, unlikely	2.66554
Tb10.70.2360	hypothetical protein, conserved	2.66476
Tb927.8.6930	serine/threonine-protein kinase NrkA	2.66423
Tb927.5.2490	hypothetical protein, conserved, pseudogene	2.6641
Tb11.02.4110	hypothetical protein, conserved	2.66395
Tb927.3.5490	flagellar transport protein, putative	2.66337
Tb09.211.1280	hypothetical protein, conserved	2.66319
Tb11.01.3910	endonuclease III, putative	2.66318
Tb09.160.5430	expression site-associated gene 9 (ESAG9) protein, putative	2.66227
Tb11.01.3720	hypothetical protein	2.66068
Tb10.70.5200	glucose-6-phosphate 1-dehydrogenase	2.65888
Tb11.02.5280	glycerol-3-phosphate dehydrogenase, putative	2.65731
Tb09.160.4700	hypothetical protein, conserved	2.65646
Tb11.02.5470	vacuolar type H+ ATPase subunit, putative	2.655
Tb927.3.3440	hypothetical protein, conserved	2.65345
Tb11.03.0970	receptor-type adenylate cyclase GRESAG 4, putative	2.65333
Tb927.3.3050	hypothetical protein, conserved	2.65104
Tb927.6.4630	kinetoplastid-specific phospho-protein phosphatase, putative	2.65087
Tb927.3.2070	hypothetical protein, conserved	2.65085
Tb927.6.2710	hypothetical protein, conserved	2.64924
Tb11.02.4170	40S ribosomal protein S5, putative	2.64899
Tb10.26.0750	hypothetical protein, conserved	2.64773
Tb10.389.0370	hypothetical protein, conserved	2.64606
Tb927.5.1690	hypothetical protein, conserved	2.64581
Tb11.01.4620	ubiquitin ligase, putative	2.64503
Tb11.02.5300	hypothetical protein, conserved	2.64415
Tb927.8.8170	hypothetical protein, conserved	2.64412
Tb927.3.3800	hypothetical protein, conserved	2.64372
Tb927.7.5120	hypothetical protein, conserved	2.6432
Tb09.v4.0153	hypothetical protein	2.64214
Tb927.4.780	hypothetical protein, conserved	2.64186
Tb10.70.4000	hypothetical protein, conserved	2.64097
Tb927.4.4050	ABC transporter, putative	2.64047
Tb927.8.1320	hypothetical protein, conserved	2.63913
Tb10.61.0730	zinc finger protein, putative	2.63903
Tb11.01.3200	hypothetical protein, conserved	2.63889
Tb927.8.3300	hypothetical protein, conserved	2.63781
Tb11.02.3550	hypothetical protein, conserved	2.63649
Tb927.6.1510	lysyl-tRNA synthetase, putative	2.63565
Tb927.2.2440	proteasome regulatory non-ATPase subunit 6	2.6345
Tb10.6k15.1240	hypothetical protein, conserved	2.63441
Tb927.8.6060	2-amino-3-ketobutyrate coenzyme A ligase, putative	2.63432
Tb10.70.3090	hypothetical protein, conserved	2.63419
Tb927.6.3670	hypothetical protein, conserved	2.63363
Tb11.01.6630	hypothetical protein, conserved	2.63177
Tb927.2.3080	fatty acid desaturase, putative	2.6312
Tb927.7.1570	hypothetical protein, conserved	2.63005
Tb927.6.1070	hypothetical protein, conserved	2.62871
Tb927.3.1530	hypothetical protein, conserved	2.62736
Tb927.7.3090	hypothetical protein, conserved	2.62663
Tb09.160.3430	hypothetical protein, unlikely	2.62539
Tb927.4.670	hypothetical protein, conserved	2.62535
Tb11.12.0006	major surface protease gp63, putative	2.62443
Tb11.01.4920	hypothetical protein, conserved	2.62413
Tb10.70.4700	splicing factor PTSR1 interacting protein	2.62389
Tb927.1.1960	chaperone protein DNAJ, putative	2.62387
Tb11.01.6380	hypothetical protein, conserved	2.62268
Tb927.6.940	metacaspase MCA2	2.62111
Tb10.70.7650	hypothetical protein, conserved	2.62084
Tb927.4.3160	dihydroxyacetone phosphate acyltransferase, putative	2.62034
Tb927.6.2070	hypothetical protein, conserved	2.61777
Tb927.6.2870	hypothetical protein, conserved	2.61751
Tb11.02.1520	hypothetical protein, conserved	2.61639
Tb11.02.0190	hypothetical protein, conserved	2.61575
Tb927.6.4830	hypothetical protein, conserved	2.61531
Tb927.7.6990	hypothetical protein, conserved	2.61528
Tb11.01.2650	hypothetical protein, conserved	2.61497
Tb10.70.4120	hypothetical protein, conserved	2.61411
Tb11.01.8770	hypothetical protein, conserved	2.61382
Tb927.5.3810	orotidine-5-phosphate decarboxylase/orotate phosphoribosyltransferase, putative	2.61317
Tb927.4.2780	hypothetical protein, conserved	2.61232
Tb09.160.1710	hypothetical protein, conserved	2.61154
Tb11.01.4590	hypothetical protein, conserved	2.61105
Tb927.3.2430	hypothetical protein, conserved	2.6107
Tb927.7.830	telomerase-associated protein, putative	2.61009
Tb927.6.1900	bystin, putative	2.60986
Tb09.244.2790	rRNA processing protein, putative	2.60921
Tb927.8.2180	hypothetical protein, conserved	2.60865
Tb11.01.6150	hypothetical protein, conserved	2.60853
Tb09.211.0950	hypothetical protein, conserved	2.60725
Tb927.8.4140	hypothetical protein, conserved	2.60546
Tb10.389.0290	hypothetical protein, conserved	2.60354
Tb11.47.0016	hypothetical protein, conserved	2.6035
Tb927.8.2200	terbinafine resistance locus protein (yip1), putative	2.60243
Tb927.5.2300	formin, putative	2.60129
Tb09.160.5530	hypothetical protein, conserved	2.60055
Tb11.01.0980	hypothetical protein, conserved (pseudogene)	2.59964
Tb11.55.0003	hypothetical protein, conserved	2.59961
Tb927.2.4060	dynein intermediate chain IC 138, putative	2.59875
Tb927.2.3780	translation initiation factor IF-2, putative	2.59707
Tb11.02.0260	Golgi reassembly stacking protein (GRASP homologue), putative	2.59686
Tb10.6k15.2730	hypothetical protein, conserved	2.59455
Tb927.7.6790	hypothetical protein, conserved	2.59435
Tb11.02.3270	minichromosome maintenance (MCM) complex subunit, putative	2.59361
Tb927.7.5230	lanosterol synthase	2.59291
Tb927.7.5530	hypothetical protein, conserved	2.59264
Tb11.02.0940	hypothetical protein, conserved	2.59217
Tb10.6k15.0080	hypothetical protein, conserved	2.59078
Tb927.1.1890	hypothetical protein, conserved	2.59077
Tb10.70.0250	kinetoplastid-specific phospho-protein phosphatase, putative	2.59017
Tb09.160.0330	hypothetical protein, unlikely	2.58931
Tb11.02.1070	aminopeptidase, putative	2.58868
Tb11.01.7390	AMP deaminase, putative	2.58848
Tb927.1.40	hypothetical protein	2.5869
Tb10.6k15.0240	hypothetical protein, conserved	2.58602
Tb927.8.6850	hypothetical protein, conserved	2.5858
Tb09.160.2240	hypothetical protein, conserved	2.58417
Tb927.4.4760	hypothetical protein, conserved	2.58385
Tb927.6.740	ATP-dependent DEAH-box RNA helicase, putative	2.5829
Tb11.01.5180	ubiquinone biosynthesis protein-like protein	2.58181
Tb927.4.1980	hypothetical protein, conserved	2.5807
Tb11.02.5690	hypothetical protein	2.57826
Tb927.8.1650	hypothetical protein, conserved	2.57703
Tb10.70.3290	ATP-dependent DEAD-box RNA helicase, putative	2.57606
Tb927.8.3700	hypothetical protein, conserved	2.57529
Tb10.26.0540	hypothetical protein, conserved	2.57218
Tb927.7.6480	hypothetical protein, conserved	2.57211
Tb11.03.0530	hypothetical protein, conserved	2.57151
Tb10.6k15.0040	procyclin-associated gene 1 (PAG1) protein	2.56965
Tb11.02.1000	hypothetical protein, conserved	2.56859
Tb11.03.0830	hypothetical protein, conserved	2.56629
Tb11.01.7620	hypothetical protein, conserved	2.56607
Tb927.8.2960	hypothetical protein, conserved	2.56576
Tb09.v1.0710	hypothetical protein, unlikely	2.56505
Tb927.1.3400	hypothetical protein, conserved	2.56421
Tb09.211.2260	protein kinase, putative	2.562
Tb10.05.0200	protein kinase, putative	2.56029
Tb11.02.5010	protein kinase, putative	2.5589
Tb10.6k15.0380	hypothetical protein, conserved	2.55844
Tb11.02.2120	hypothetical protein, conserved	2.55767
Tb927.5.3880	hypothetical protein, conserved	2.55761
Tb927.8.3970	oxidoreductase, putative	2.55735
Tb09.244.2840	hypothetical protein, conserved	2.5566
Tb11.01.4580	hypothetical protein	2.55415
Tb927.8.730	nucleolar RNA-binding protein, putative	2.55409
Tb927.8.3110	hypothetical protein, conserved	2.55172
Tb927.3.5550	small GTP-binding protein, putative	2.55105
Tb10.6k15.0200	hypothetical protein, conserved	2.54932
Tb927.8.4350	hypothetical protein, conserved	2.54793
Tb11.46.0014	ubiquitin carboxyl-terminal hydrolase, putative	2.54688
Tb927.3.3890	hypothetical protein, conserved	2.54673
Tb927.4.2060	hypothetical protein, conserved	2.5437
Tb927.8.2820	hypothetical protein, conserved	2.54328
Tb927.2.4520	hypothetical protein, conserved	2.54278
Tb11.01.6770	hypothetical protein, conserved	2.54157
Tb927.7.4190	hypothetical protein, conserved	2.54129
Tb09.160.1830	hypothetical protein	2.5406
Tb927.4.2380	sarcoplasmic reticulum glycoprotein, putative	2.54012
Tb11.02.1106	nucleobase transporter, putative	2.53641
Tb10.61.2410	U2 small nuclear ribonucleoprotein 40K	2.53627
Tb927.5.4350	NUDIX hydrolase, putative	2.53605
Tb927.8.5830	hypothetical protein, conserved	2.53558
Tb10.6k15.1940	hypothetical protein, conserved	2.53454
Tb10.70.0690	neurobeachin/beige protein, putative	2.5343
Tb927.1.1160	hypothetical protein, conserved	2.53274
Tb09.142.0440	hypothetical protein, conserved	2.53149
Tb927.4.4510	protein phosphatase 2C, putative	2.53024
Tb927.3.4120	hypothetical protein, conserved	2.52909
Tb927.8.4560	hypothetical protein, conserved	2.52906
Tb11.02.2550	AAA ATPase, putative	2.52892
Tb10.61.3180	calcium-dependent lipid binding protein, putative	2.52859
Tb11.01.2520	hypothetical protein, conserved	2.52791
Tb09.211.3510	ATP-dependent DEAD/H RNA helicase, putative	2.52764
Tb10.6k15.2930	GTPase activating protein, putative	2.52588
Tb927.8.3360	hypothetical protein, conserved	2.52547
Tb10.389.0660	hypothetical protein, conserved	2.52525
Tb11.01.1230	ADP-ribosylation factor GTPase activating protein, putative	2.52478
Tb10.61.1310	hypothetical protein, conserved	2.523
Tb09.211.1710	hypothetical protein, unlikely	2.51872
Tb927.4.1280	hypothetical protein, conserved	2.51836
Tb927.8.5760	hypothetical protein, conserved	2.51835
Tb11.01.7800	nucleoside diphosphate kinase	2.51501
Tb927.6.3920	hypothetical protein, conserved	2.51488
Tb927.7.6470	O-sialoglycoprotein endopeptidase, putative	2.51269
Tb927.7.6750	hypothetical protein, conserved	2.51129
Tb927.7.2250	carnitine O-palmitoyltransferase II, putative	2.51109
Tb927.8.3520	hypothetical protein, conserved	2.51083
Tb11.03.0290	protein kinase, putative	2.51048
Tb10.70.5700	hypothetical protein, conserved	2.51
Tb11.01.5400	hypothetical protein, conserved	2.50996
Tb11.01.2790	hypothetical protein, conserved	2.5096
Tb10.6k15.1090	hypothetical protein, conserved	2.5087
Tb10.70.7500	hypothetical protein, conserved	2.50854
Tb927.3.1180	hypothetical protein, conserved	2.50776
Tb09.211.0080	hypothetical protein, conserved	2.50756
Tb927.6.840	hypothetical protein, conserved	2.50736
Tb927.7.4000	glutathione synthetase, putative	2.50709
Tb11.02.0310	cell division cycle 45 (CDC45), putative	2.50585
Tb927.8.2360	hypothetical protein, conserved	2.50575
Tb927.7.1200	hypothetical protein, conserved	2.50478
Tb927.8.2350	hypothetical protein, conserved	2.5043
Tb927.6.3570	tubulin-tyrosine ligase-like protein, conserved	2.50296
Tb927.8.1690	serine/threonine-protein kinase, putative	2.49951
Tb11.02.1910	hypothetical protein, conserved	2.49831
Tb10.70.0600	hypothetical protein, conserved	2.49738
Tb927.3.4800	hypothetical protein, conserved	2.49736
Tb10.26.0700	hypothetical protein	2.49719
Tb927.7.3730	RNA-binding protein, putative	2.4971
Tb927.6.400	peptidase M20/M25/M40, putative	2.49687
Tb10.61.3160	hypothetical protein, conserved	2.49557
Tb09.244.2510	BARP protein	2.49461
Tb10.70.3820	hypothetical protein, conserved	2.49348
Tb927.2.5760	hypothetical protein, conserved	2.49233
Tb927.1.5200	expression site-associated gene (ESAG) protein, putative	2.49187
Tb927.5.5290	variant surface glycoprotein (VSG, pseudogene), putative	2.49187
Tb10.6k15.1670	hypothetical protein, conserved	2.49166
Tb11.55.0019	hypothetical protein, conserved	2.49065
Tb927.3.2790	hypothetical protein, conserved	2.49017
Tb10.70.0510	hypothetical protein, conserved	2.49001
Tb09.160.5600	ADP-ribosylation factor, putative	2.48995
Tb11.02.3595	protein translation factor SUI1 homolog, putative	2.48952
Tb10.61.0900	hypothetical protein, conserved	2.48688
Tb10.406.0170	hypothetical protein, conserved	2.48644
Tb10.70.1420	hypothetical protein, conserved	2.4862
Tb10.70.0780	tRNA pseudouridine synthase A, putative	2.48552
Tb927.7.350	hypothetical protein	2.48546
Tb927.5.960	hypothetical protein, conserved	2.48509
Tb927.1.4010	hypothetical protein, conserved	2.48403
Tb10.70.7080	serine carboxypeptidase III precursor, putative	2.48387
Tb927.1.3560	hypothetical protein, conserved	2.48298
Tb927.6.3180	hypothetical protein, conserved	2.48278
Tb927.7.6320	hypothetical protein, conserved	2.48272
Tb10.6k15.3460	hypothetical protein, conserved	2.48101
Tb11.47.0030	hypothetical protein, conserved	2.48035
Tb11.46.0009	hypothetical protein, conserved	2.48005
Tb11.01.5820	hypothetical protein, conserved	2.47882
Tb927.3.2500	hypothetical protein	2.47781
Tb11.47.0032	hypothetical protein, conserved	2.47698
Tb11.02.5520	long-chain-fatty-acid-coA ligase protein,putative	2.47626
Tb927.1.2570	coatomer beta subunit	2.47481
Tb927.6.1650	single strand-specific nuclease, putative	2.47457
Tb11.01.7410	hypothetical protein, conserved	2.47455
Tb09.211.3840	hypothetical protein, conserved	2.47319
Tb09.211.2440	hypothetical protein, conserved	2.47316
Tb927.8.4190	hypothetical protein, conserved	2.47199
Tb10.61.2920	flagellar protein PF20	2.47163
Tb10.70.3990	hypothetical protein, conserved	2.47125
Tb09.211.1220	hypothetical protein, conserved	2.4675
Tb927.6.2150	cell division cycle protein 16, putative	2.46586
Tb927.8.8360	receptor-type adenylate cyclase GRESAG 4, putative	2.46479
Tb927.8.7040	hypothetical protein, conserved	2.46465
Tb927.4.900	hypothetical protein, conserved	2.46451
Tb10.70.7440	hypothetical protein, conserved	2.4642
Tb927.4.3960	hypothetical protein, conserved	2.46396
Tb927.2.1200	DNA-directed RNA polymerase III subunit 2, pseudogene, putative	2.46226
Tb927.2.5980	ATP-dependent Clp protease subunit, heat shock protein 100 (HSP100), putative	2.46055
Tb11.01.7110	methionyl-trna formyltransferase	2.45956
Tb927.6.2660	hypothetical protein, conserved	2.45875
Tb927.8.7550	hypothetical protein	2.45787
Tb09.160.1250	hypothetical protein, conserved	2.45656
Tb10.61.1320	hypothetical protein, conserved	2.45646
Tb927.3.980	hypothetical protein, conserved	2.4558
Tb11.02.3440	hypothetical protein, conserved	2.45555
Tb927.8.7360	hypothetical protein, conserved	2.45479
Tb927.7.7480	trans-sialidase, putative	2.4525
Tb11.01.3730	hypothetical protein, conserved	2.45219
Tb927.7.4030	hypothetical protein, conserved	2.45178
Tb11.01.3690	splicing factor 3B subunit 1, putative	2.45153
Tb927.5.560	hypothetical protein, conserved	2.45125
Tb10.6k15.1160	G-actin binding protein, putative	2.44989
[truncated: 5,361 more rows]
