# Supplementary material for: Digital gene expression analysis of two life cycle stages of the human-infective parasite, Trypanosoma brucei gambiense reveals differentially expressed clusters of co-regulated genes
Source: BMC Genomics. 2010 Feb 22;11:124. doi: 10.1186/1471-2164-11-124 (PMC2837033; doi:10.1186/1471-2164-11-124)
Supplement: Additional file 4 — List of differentially expressed genes, below the FDR of 0.2. The gene accession identification number, protein description and average fold change is given for each gene. [file 1471-2164-11-124-S4.XLS]

## Sheet: Sheet1
Up in procyclics at 0.1 FDR (all P< 0.001)
Gene Accession ID	Protein ID	Average fold change – PCF/BSF
Tb09.160.5470	hypothetical protein, unlikely	12.6
Tb10.6k15.3510	cysteine-rich, acidic integral membrane protein precursor	9.01
Tb927.8.7730	hypothetical protein, conserved	8.87
Tb10.05.0130	hypothetical protein	8.78
Tb09.160.5460	hypothetical protein, unlikely	8.77
Tb927.7.6850	trans-sialidase	8.55
Tb10.26.0790	procyclic form surface glycoprotein	8.52
Tb927.1.2240	hypothetical protein, unlikely	7.92
Tb11.02.4150	pyruvate phosphate dikinase	7.22
Tb10.61.0980	glycosomal malate dehydrogenase	6.9
Tb10.70.0625	hypothetical protein, conserved	6.57
Tb11.02.4520	amino acid permease/transporter, putative	6.56
Tb09.160.3350	hypothetical protein, unlikely	6.55
Tb927.1.2300	hypothetical protein, unlikely	6.42
Tb09.211.4740	hypothetical protein, conserved	5.72
Tb09.v1.0190	hypothetical protein, unlikely	5.6
Tb10.70.1890	hypothetical protein, conserved	5.31
Tb927.7.7090	hypothetical protein, conserved	5.02
Tb09.160.2930	hypothetical protein, unlikely	4.39
Tb09.160.2390	hypothetical protein, unlikely	4.32
Tb927.1.2230	calpain-like protein fragment, putative	4.13
Tb927.1.2250	hypothetical protein, unlikely	4.04
Tb11.01.2590	protein kinase ck2 regulatory subunit, putative	3.82
Tb927.4.5240	UDP-Gal or UDP-GlcNAc-dependent glycosyltransferase, putative	3.52
Tb927.8.6630	hypothetical protein	3.51
Up in procyclics at 0.2 FDR (all P<0.002)
Tb927.8.2540	3-ketoacyl-CoA thiolase, putative	5.75
Tb11.01.6660	iron superoxide dismutase	5.34
Tb927.3.4500	fumarate hydratase, putative	4.98
Tb09.160.4320	hypothetical protein, unlikely	4.97
Tb10.6k15.2320	hypothetical protein, conserved	4.95
Tb09.160.1820	cytochrome oxidase subunit V	4.82
Tb11.02.3860	hypothetical protein, conserved	4.77
Tb11.03.0570	hypothetical protein, conserved	4.76
Tb11.02.4485	cytochrome b5, putative	4.61
Tb09.211.0970	hypothetical protein, unlikely	4.55
Tb10.389.1460	hypothetical protein	4.53
Tb927.7.2700	NADH-cytochrome b5 reductase, putative	4.48
Tb10.70.2320	hypothetical protein, conserved	4.38
Tb927.5.2780	mitochondrial DNA polymerase beta	4.33
Tb10.70.4310	hypothetical protein	4.05
Tb927.7.4720	hypothetical protein	3.97
Tb927.2.4210	glycosomal phosphoenolpyruvate carboxykinase	3.93
Tb11.02.4220	60S ribosomal protein L24, putative	3.81
Tb10.70.5110	mitochondrial malate dehydrogenase	3.74
Tb927.8.7600	amino acid transporter, putative	3.7
Tb11.02.1080	hypothetical protein, conserved	3.68
Tb11.02.0445	hypothetical protein, conserved	3.67
Tb927.1.1490	hypothetical protein, unlikely	3.63
Tb11.01.0490	hypothetical protein, conserved	3.59
Tb927.1.840	hypothetical protein, conserved	3.41
Tb927.8.2470	hypothetical protein, conserved	3.41
Tb927.1.1590	hypothetical protein, unlikely	3.26
Tb10.6k15.3500	D-tyrosyl-tRNA deacylase, putative	3.22
Tb927.2.3610	hypothetical protein, conserved	3.17
Tb09.160.4450	40S ribosomal protein S3, putative	3.04
Tb09.160.0740	hypothetical protein, conserved	2.99
Tb927.2.2140	hypothetical protein, conserved	2.88
Tb927.8.6750	translationally controlled tumor protein (TCTP), putative	2.72
Tb10.6k15.1440	hypothetical protein, conserved	2.44
Tb09.v1.0110	hypothetical protein, unlikely	2.32
Tb927.5.4120	hypothetical protein, conserved	2.07
Tb927.7.5130	hypothetical protein, conserved	1.39
Tb11.01.4702	cytochrome oxidase subunit X	1.34
Up in bloodstream forms at 0.1 FDR (all P< 0.001)
Gene Accession ID	Protein ID	Average fold change- BSF/PCF
Tb927.1.4890	expression site-associated gene 2 protein, putative	634.48
Tb11.21.0001	variant surface glycoprotein (VSG, pseudogene), putative	454.46
Tb927.1.5100	expression site-associated gene 2 (ESAG2) protein, putative	270.71
Tb09.v4.0039	variant surface glycoprotein (VSG, pseudogene), putative	233.37
Tb10.70.1310	procyclin-associated gene 1 (PAG1) protein, putative	122.36
Tb927.8.240	variant surface glycoprotein (VSG, pseudogene), putative	122.36
Tb927.7.180	hypothetical protein	96.7
Tb10.70.1290	hypothetical protein, conserved	94.86
Tb11.01.6210	procyclin-associated gene 2-like protein, putative	89.74
Tb927.3.2590	hypothetical protein	85.04
Tb11.01.6230	expression site-associated gene 2 (ESAG2) protein, putative	74.77
Tb11.1020	expression site-associated gene 1 (ESAG1) protein, putative	74.47
Tb11.01.6220	procyclin-associated gene 4 (PAG4) protein, putative	73.35
Tb09.160.5410	expression site-associated gene (ESAG, pseudogene), putative	64.41
Tb11.01.6250	expression site-associated gene (ESAG) protein, putative	59.76
Tb09.211.3955	hypothetical protein, conserved	55.81
Tb927.1.2050	hypothetical protein, unlikely	55.19
Tb09.160.5350	variant surface glycoprotein (VSG)-related, putative	54.65
Tb927.8.170	variant surface glycoprotein (VSG, atypical), putative	48.74
Tb927.8.530	leucine-rich repeat protein (LRRP, pseudogene), putative	46.91
Tb927.3.1500	variant surface glycoprotein (VSG)-related, putative	44.9
Tb927.5.1810	lysosomal/endosomal membrane protein p67	41.65
Tb11.01.6240	expression site-associated gene (ESAG) protein, putative	40.7
Tb927.1.5120	expression site-associated gene (ESAG) protein, putative	38.1
Tb927.4.4540	hypothetical protein, conserved	33.04
Tb927.1.5180	hypothetical protein	29.84
Tb927.1.5190	hypothetical protein, unlikely	29.1
Tb927.2.3420	hypothetical protein, conserved	29.06
Tb11.02.1566	variant surface glycoprotein (VSG)-related, putative	28.59
Tb10.389.0720	hypothetical protein, conserved	27.21
Tb927.5.309b	hypothetical protein	24.78
Tb11.51.0002	expression site-associated gene (ESAG, pseudogene), putative	24.71
Tb10.6k15.2040	hexose transporter	24.25
Tb927.1.5160	hypothetical protein	23.47
Tb927.3.3830	hypothetical protein, conserved	23.26
Tb927.1.4880	hypothetical protein, unlikely	22.72
Tb927.8.8000	hypothetical protein, conserved	22.26
Tb08.27P2.240	variant surface glycoprotein (VSG), putative	22.08
Tb927.1.4900	expression site-associated gene 11 (ESAG11) protein, putative	21.92
Tb927.1.1560	vesicular-fusion protein NsF, putative	20.96
Tb09.160.0970	SUMO1/Ulp2, putative	19.97
Tb927.5.310	hypothetical protein	19.43
Tb927.3.5800	expression site-associated gene (ESAG, pseudogene), putative	18.98
Tb927.4.560	dynein heavy chain, putative	18.88
Tb927.3.5690	hypothetical protein, conserved	18.32
Tb11.47.0026	hypothetical protein, conserved	17.85
Tb10.70.1280	hypothetical protein, conserved	17.69
Tb10.70.6130	hypothetical protein	17.47
Tb09.244.2360	hypothetical protein, unlikely	16.83
Tb927.7.6490	hypothetical protein, conserved	16.8
Tb11.01.3580	hypothetical protein, conserved	16.39
Tb927.2.6180	iron/ascorbate oxidoreductase family protein, putative	16
Tb09.244.1930	variant surface glycoprotein (VSG, pseudogene), putative	15.82
Tb11.12.0016	glutathionylspermidine synthetase, putative	15.77
Tb927.7.4500	hypothetical protein, conserved	14.87
Tb10.70.6040	hypothetical protein, conserved	14.85
Tb927.3.2530	expression site-associated gene (ESAG, pseudogene), putative	14.82
Tb927.8.8330	calpain, putative	14.57
Tb10.70.7690	hypothetical protein, conserved	14.31
Tb927.3.580	leucine-rich repeat protein (LRRP), putative	14.27
Tb10.70.1370	fructose-bisphosphate aldolase, glycosomal	14.08
Tb11.47.0021	hypothetical protein, conserved	13.58
Tb10.70.7750	hypothetical protein, conserved	13.25
Tb927.2.6000	glycosylphosphatidylinositol-specific phospholipase C	13.02
Tb927.8.5080	hypothetical protein, conserved	12.79
Tb11.02.1564	leucine-rich repeat protein (LRRP), putative	12.63
Tb10.70.4080	hypothetical protein, conserved	11.97
Tb10.6k15.0880	hypothetical protein	11.7
Tb10.61.0380	glycerol uptake protein, putative	11.54
Tb11.02.0030	dynein heavy chain, putative	11.4
Tb927.4.3980	chaperone protein DNAJ, putative	11.14
Tb09.160.0280	variant surface glycoprotein (VSG, atypical), putative	11.14
Tb927.7.470	hypothetical protein	11.01
Up in bloodstream forms at 0.2 FDR (all P< 0.003)
Tb10.70.7250	hypothetical protein, conserved	32.07
Tb10.v4.0051	hypothetical protein	31.37
Tb09.211.0790	tRNA (guanine-N(7)-)-methyltransferase, putative	26.66
Tb11.01.3940	RNA-binding protein, putative	24.58
Tb927.4.960	hypothetical protein, conserved	24.33
Tb10.70.6830	hypothetical protein, conserved	18.33
Tb927.8.3730	hypothetical protein, conserved	18.18
Tb927.2.2490	hypothetical protein	16.86
Tb10.70.2440	phosphatidylinositol-4-phosphate 5-kinase, putative	16.19
Tb927.2.2120	protein kinase, putative	15.87
Tb927.8.6720	hypothetical protein, conserved	15.35
Tb927.8.7760	hypothetical protein, conserved	15.31
Tb10.70.1300	procyclin-associated gene 2 (PAG2) protein, putative	14.05
Tb10.6k15.0890	expression site-associated gene (ESAG) protein, putative	13.9
Tb927.7.4130	hypothetical protein, conserved	13.73
Tb09.244.2240	variant surface glycoprotein (VSG)-related, putative	13.33
Tb10.6k15.0940	hypothetical protein	12.98
Tb927.6.3550	phospholipid-translocating P-type ATPase (flippase), putative	12.89
Tb927.3.3380	TFIIF-stimulated CTD phosphatase, putative	12.74
Tb10.389.0570	hypothetical protein, conserved	12.62
Tb927.2.3320	65 kDa invariant surface glycoprotein	12.42
Tb927.8.7290	hypothetical protein, conserved	12.22
Tb927.8.6730	hypothetical protein, conserved	12.06
Tb11.02.1570	hypothetical protein, unlikely	11.78
Tb927.1.4650	hypothetical protein, conserved	11.75
Tb927.8.2660	hypothetical protein, conserved	11.56
Tb10.70.7150	hypothetical protein, conserved	11.56
Tb927.3.4070	hypothetical protein, conserved	11.55
Tb927.7.4260	hypothetical protein, conserved	11.47
Tb927.5.2090	kinesin, putative	11.31
Tb11.02.1565	hypothetical protein	10.94
Tb927.4.4580	hypothetical protein, conserved	10.79
Tb927.4.1230	hypothetical protein	10.66
Tb927.3.3690	flagellar radial spoke protein-like, putative	10.4
Tb927.1.4660	hypothetical protein, unlikely	10.18
Tb11.02.3500	hypothetical protein, conserved	10.13
Tb10.70.5250	metacaspase MCA4	10.1
Tb927.3.1490	leucine-rich repeat protein (LRRP), putative	10.02
Tb927.6.190	receptor-type adenylate cyclase GRESAG 4, putative	9.45
Tb927.1.1500	hypothetical protein, conserved	9.45
Tb10.61.1750	C-terminal motor kinesin, putative	9.37
Tb927.3.1430	chaperone protein DnaJ, putative	9.37
Tb11.01.2440	glycosyl hydrolase, putative	9.29
Tb927.3.4230	subtilisin-like serine peptidase	9.26
Tb927.1.5060	variant surface glycoprotein (VSG)-related, putative	8.97
Tb927.3.3270	ATP-dependent phosphofructokinase	8.86
Tb927.6.4390	kinesin, putative	8.77
Tb11.02.5540	hypothetical protein, conserved	8.53
Tb09.244.2600	ankyrin-repeat protein, putative	8.45
Tb927.7.6860	expression site-associated gene (ESAG) protein, putative	8.29
Tb927.6.880	hypothetical protein, conserved	8.21
Tb10.6k15.3560	membrane-bound acid phosphatase 2	8.01
Tb927.7.4920	hypothetical protein, conserved	6.66
